# Supplementary material for: Global Analysis of Gene Expression Profiles in Physic Nut (Jatropha curcas L.) Seedlings Exposed to Salt Stress
Source: PLoS One. 2014 May 16;9(5):e97878. doi: 10.1371/journal.pone.0097878 (PMC4023963; doi:10.1371/journal.pone.0097878)
Supplement: Table S2 — Primers and corresponding sequences used for quantitative RT-PCR analysis. (XLSX) [file pone.0097878.s002.xlsx]

## Sheet: Sheet1
Table S2. Primers and corresponding sequences used for quantitative RT-PCR analysis.
Gene ID	Forward primer (5'-3')	Reverse primer (5'-3')
JC_C100019926	TGGACGGCAAGAGAAGACAGTGA	CTCGGCAGCAGAAGGGTGTATTC
JC_C100011161	ATCAAATGCCATCACTCCGCTTGT	TGCGTGCCATTGCCACATTCC
JC_C100012600	TCCTGACCCATCTCTTGTTACTCCT	AAGCCTGCTCAGATTCATCATTGGA
JC_C100022693	CGGTTCAGCTCAGAGATAAGCAGAC	ATTACCACCACACTTGCGGATAGC
JC_C100002108	CCTCTCTTACCCTCCGATCCTTACC	TCTTGGCTGCCTCCTGTTCTTCT
JC_C100026150	GCAATGCAATCACAAGCGGAGTC	GCGGTGAAGAAGGTGGCGAAT
JC_C100000601	CGGGAAGCGGATATTGGAAAGCA	CAGTCATCAAGCCTGAGGTTGTTCT
JC_C100001653	GGGTGTGAACAAAGGGGTCG	CTCAGCAACTGGTGAAAGAGTAGGT
JC_C100026838	GCCACCTGATTTCGTGCTGT	CATACTTGGGCTTCGGGGAG
JC_C100021638	CCCCGAGTCCCGAAGTTATC	GCTGCTATTCCCACATTCTCACATT
JC_C100025852	ATCAAAATGAGTGAGGAGGAGAAGC	CCTAACCCAACACCCCAATACC
JC_C100015061	TGGTGATCGGATCTTGCATGACTC	TGACTCTTTCTTCCTAAGCGGTTCC
JC_C100019357	GCCACCAATTCAGCCAAACCAATG	GCCCACTAGGAAGGAGTTCAGATAC
JC_C100020622	TGAGATGTTTAGTGTGGACGAATTGC	TCGCCATTGCCGTTGCCATT
JC_C100000916	GGTTAGATGATTGGGTTCTTTGC	GCCATTAGCGGTAGGAGGGT
JC_C100022581	ATTGGATGATTGGGTCCTGTGT	ATGGCTGGTTCAAAACGCTAC
JcActin	TAATGGTCCCTCTGGATGTG	AGAAAAGAAAAGAAAAAAGCAGC
