# Supplementary material for: Global Analysis of Gene Expression Profiles in Physic Nut (Jatropha curcas L.) Seedlings Exposed to Salt Stress
Source: PLoS One. 2014 May 16;9(5):e97878. doi: 10.1371/journal.pone.0097878 (PMC4023963; doi:10.1371/journal.pone.0097878)
Supplement: Table S4 — Gene expression pattern of DEGs in roots. This table provides information on expression patterns of 1,504 genes (expression level changed over 1.8-fold in at least one time point) in physic nut roots. (XLSX) [file pone.0097878.s004.xlsx]

## Sheet: Total
Table S4. Gene expression pattern of DEGs in roots.
This table provides information on expression patterns of 1,504 genes (expression level changed over 1.8-fold in at least one time point) in physic nut roots.
						Cluster	Name	Description
						4	JC_C100000110	laccase, putative
						1	JC_C100000146	TRANSPARENT TESTA 1 protein, putative
						3	JC_C100000257	PREDICTED: hypothetical protein
						2	JC_C100000299	WD-repeat protein, putative
						1	JC_C100000327	conserved hypothetical protein
						3	JC_C100000380	predicted protein
						3	JC_C100000399	predicted protein
						4	JC_C100000435	alcohol dehydrogenase, putative
						2	JC_C100000448	WRKY transcription factor, putative
						1	JC_C100000468	transcription factor, putative
						3	JC_C100000482	cytochrome P450, putative
						3	JC_C100000485	conserved hypothetical protein
						4	JC_C100000531	basic 7S globulin 2 precursor small subunit, putative
						3	JC_C100000562	unnamed protein product
						1	JC_C100000571	predicted protein
						2	JC_C100000645	homeobox protein, putative
						4	JC_C100000679	mitochondrial carrier protein, putative
						3	JC_C100000750	hypothetical protein ARALYDRAFT_486090
						1	JC_C100000765	conserved hypothetical protein
						1	JC_C100000796	predicted protein
						1	JC_C100000806	Alpha-N-arabinofuranosidase 1 precursor, putative
						4	JC_C100000866	conserved hypothetical protein
						5	JC_C100000916	transcription factor, putative
						4	JC_C100001010	Cationic peroxidase 2 precursor, putative
						5	JC_C100001020	Miraculin precursor, putative
						4	JC_C100001042	cytochrome b5
						4	JC_C100001053	predicted protein
						2	JC_C100001054	calcium-dependent protein kinase, putative
						1	JC_C100001057	receptor histidine kinase, putative
						1	JC_C100001059	conserved hypothetical protein
						1	JC_C100001163	unnamed protein product
						1	JC_C100001169	conserved hypothetical protein
						2	JC_C100001171	predicted protein
						1	JC_C100001181	nitrate transporter, putative
						3	JC_C100001211	cyclin B, putative
						1	JC_C100001213	Phosphatase DCR2, putative
						3	JC_C100001232	26S protease regulatory subunit 6b, putative
						4	JC_C100001267	cytochrome P450, putative
						4	JC_C100001309	metal ion binding protein, putative
						2	JC_C100001339	chalcone synthase
						3	JC_C100001385	conserved hypothetical protein
						5	JC_C100001391	cytochrome P450, putative
						1	JC_C100001408	curcin
						4	JC_C100001496	ATP-dependent RNA helicase, putative
						4	JC_C100001524	cinnamate 4-hydroxylase, putative
						1	JC_C100001566	conserved hypothetical protein
						0	JC_C100001567	unknown
						4	JC_C100001572	conserved hypothetical protein
						1	JC_C100001594	conserved hypothetical protein
						0	JC_C100001605	conserved hypothetical protein
						4	JC_C100001624	conserved hypothetical protein
						3	JC_C100001644	Peptide transporter, putative
						1	JC_C100001653	predicted protein
						3	JC_C100001664	predicted protein
						1	JC_C100001799	predicted protein
						3	JC_C100001806	beta-tubulin
						4	JC_C100001822	conserved hypothetical protein
						3	JC_C100001823	sucrose carrier
						2	JC_C100001861	serine-type endopeptidase inhibitor, putative
						4	JC_C100001866	cytochrome P450, putative
						2	JC_C100001869	conserved hypothetical protein
						4	JC_C100001899	conserved hypothetical protein
						0	JC_C100001930	Xylem serine proteinase 1 precursor, putative
						3	JC_C100001970	chlorophyll A/B binding protein, putative
						3	JC_C100001975	predicted protein
						3	JC_C100001977	catalytic, putative
						1	JC_C100001985	Transcription initiation factor IIF subunit beta, putative
						2	JC_C100001989	mta/sah nucleosidase, putative
						2	JC_C100001990	mta/sah nucleosidase, putative
						0	JC_C100001997	predicted protein
						1	JC_C100002050	Gibberellin 3-beta-dioxygenase, putative
						4	JC_C100002060	disulfide oxidoreductase, putative
						4	JC_C100002126	ATP binding protein, putative
						4	JC_C100002196	rhythmically-expressed protein 2 protein, putative
						1	JC_C100002197	UDP-glucosyltransferase, putative
						4	JC_C100002203	predicted protein
						3	JC_C100002206	conserved hypothetical protein
						1	JC_C100002217	synaptotagmin, putative
						1	JC_C100002221	oligopeptide transporter, putative
						2	JC_C100002241	cytochrome P450, putative
						4	JC_C100002250	cytochrome P450, putative
						2	JC_C100002259	cytochrome P450, putative
						3	JC_C100002306	predicted protein
						4	JC_C100002323	pectin acetylesterase, putative
						4	JC_C100002352	aquaporin sip2.1, putative
						1	JC_C100002418	conserved hypothetical protein
						4	JC_C100002425	PREDICTED: hypothetical protein
						2	JC_C100002497	metal tolerance protein
						0	JC_C100002606	PREDICTED: hypothetical protein
						2	JC_C100002609	predicted protein
						5	JC_C100002616	S-adenosylmethionine-dependent methyltransferase, putative
						2	JC_C100002645	conserved hypothetical protein
						4	JC_C100002714	multicopper oxidase, putative
						3	JC_C100002716	conserved hypothetical protein
						1	JC_C100002771	flowering locus T like protein
						1	JC_C100002804	hypothetical protein VITISV_019505
						1	JC_C100002853	serine-type endopeptidase inhibitor, putative
						3	JC_C100002894	unknown
						3	JC_C100002896	huntingtin interacting protein, putative
						3	JC_C100002898	predicted protein
						4	JC_C100002911	Casbene synthase, chloroplast precursor, putative
						1	JC_C100002916	50S ribosomal protein L14, putative
						1	JC_C100002931	cellulose synthase
						3	JC_C100002932	-
						3	JC_C100002933	abscisic stress ripening-like protein
						3	JC_C100003021	protein-s isoprenylcysteine O-methyltransferase, putative
						4	JC_C100003068	1-deoxyxylulose-5-phosphate synthase, putative
						4	JC_C100003085	predicted protein
						0	JC_C100003113	gtpase activating protein, putative
						1	JC_C100003145	aldehyde dehydrogenase, putative
						1	JC_C100003147	predicted protein
						3	JC_C100003149	predicted protein
						4	JC_C100003158	protein disulfide isomerase, putative
						4	JC_C100003187	conserved hypothetical protein
						3	JC_C100003248	predicted protein
						4	JC_C100003263	Ferredoxin-3, chloroplast precursor, putative
						1	JC_C100003271	predicted protein
						4	JC_C100003291	conserved hypothetical protein
						4	JC_C100003294	calmodulin binding protein, putative
						4	JC_C100003313	stem-specific protein tsjt1, putative
						4	JC_C100003325	rnf5, putative
						4	JC_C100003349	S-adenosylmethionine-dependent methyltransferase, putative
						1	JC_C100003355	predicted protein
						1	JC_C100003359	glucose-inhibited division family A protein
						1	JC_C100003393	predicted protein
						2	JC_C100003394	conserved hypothetical protein
						4	JC_C100003411	amino acid transporter
						4	JC_C100003425	UDP-glucosyltransferase, putative
						1	JC_C100003439	conserved hypothetical protein
						1	JC_C100003456	predicted protein
						4	JC_C100003465	predicted protein
						3	JC_C100003492	WD-repeat protein, putative
						1	JC_C100003509	Ras-GTPase-activating protein-binding protein, putative
						5	JC_C100003520	calcium ion binding protein, putative
						5	JC_C100003521	calcium ion binding protein, putative
						5	JC_C100003523	calcium ion binding protein, putative
						3	JC_C100003576	glutathione s-transferase, putative
						2	JC_C100003596	glutathione s-transferase, putative
						4	JC_C100003642	conserved hypothetical protein
						3	JC_C100003710	conserved hypothetical protein
						1	JC_C100003742	predicted protein
						4	JC_C100003756	serine carboxypeptidase, putative
						3	JC_C100003767	serine carboxypeptidase, putative
						1	JC_C100003778	dead box ATP-dependent RNA helicase, putative
						3	JC_C100003842	major allergen Pru ar 1-like protein
						1	JC_C100003855	unnamed protein product
						3	JC_C100003859	major allergen Pru ar 1-like protein
						1	JC_C100003874	RNA exonuclease, putative
						4	JC_C100003891	conserved hypothetical protein
						1	JC_C100003896	predicted protein
						4	JC_C100003904	WRKY transcription factor, putative
						3	JC_C100003909	ATP binding protein, putative
						4	JC_C100003924	superoxide dismutase [mn], putative
						5	JC_C100003937	predicted protein
						1	JC_C100003955	unknown
						3	JC_C100003990	conserved hypothetical protein
						4	JC_C100003997	amino acid transporter, putative
						4	JC_C100004032	UDP-glucosyltransferase, putative
						1	JC_C100004063	UDP-glucosyltransferase, putative
						4	JC_C100004092	Mitochondrial chaperone BCS1, putative
						4	JC_C100004113	predicted protein
						1	JC_C100004146	glycosyltransferase, putative
						2	JC_C100004172	cytochrome P450
						2	JC_C100004173	cytochrome P450, putative
						1	JC_C100004176	synaptotagmin, putative
						3	JC_C100004177	conserved hypothetical protein
						4	JC_C100004186	delta12-fatty acid desaturase
						1	JC_C100004211	gamma-tubulin complex component, putative
						4	JC_C100004215	PGIP4
						3	JC_C100004219	C2 domain-containing protein
						5	JC_C100004237	predicted protein
						1	JC_C100004268	hypothetical protein RCOM_0867850
						0	JC_C100004322	predicted protein
						3	JC_C100004336	cytochrome P450, putative
						1	JC_C100004338	conserved hypothetical protein
						3	JC_C100004379	hypothetical protein ARALYDRAFT_482458
						1	JC_C100004424	Pectate lyase precursor, putative
						1	JC_C100004439	glutamine synthetase
						3	JC_C100004468	diphosphoinositol polyphosphate phosphohydrolase, putative
						4	JC_C100004490	predicted protein
						4	JC_C100004504	ATP binding protein, putative
						3	JC_C100004509	PREDICTED: hypothetical protein isoform 3
						3	JC_C100004540	predicted protein
						4	JC_C100004547	unnamed protein product
						1	JC_C100004551	N-acetyltransferase, putative
						1	JC_C100004579	unknown
						2	JC_C100004581	predicted protein
						1	JC_C100004595	leucine-rich repeat protein, putative
						3	JC_C100004603	catalytic, putative
						2	JC_C100004670	serine/threonine-protein kinase cx32, putative
						3	JC_C100004702	putative DRE-binding ERF3
						5	JC_C100004751	PREDICTED: hypothetical protein
						3	JC_C100004774	conserved hypothetical protein
						1	JC_C100004789	UDP-N-acetylglucosamine--N-acetylmuramyl-(pentapeptide) pyrophosphoryl-undecaprenol N-acetylglucosamine transferase, putative
						1	JC_C100004797	conserved hypothetical protein
						5	JC_C100004808	unknown
						2	JC_C100004825	cytochrome P450, putative
						3	JC_C100004828	-
						3	JC_C100004847	PREDICTED: hypothetical protein
						3	JC_C100004848	calcium-binding EF-hand protein
						0	JC_C100004976	-
						2	JC_C100004997	serine-threonine protein kinase, plant-type, putative
						1	JC_C100004999	predicted protein
						1	JC_C100005003	Peroxidase 64 precursor, putative
						4	JC_C100005010	vacuolar sorting protein, putative
						4	JC_C100005030	predicted protein
						3	JC_C100005031	nbs-lrr resistance protein
						2	JC_C100005068	type I inositol polyphosphate 5-phosphatase, putative
						1	JC_C100005117	translation initiation factor if-3, putative
						4	JC_C100005126	conserved hypothetical protein
						0	JC_C100005136	Polygalacturonase precursor, putative
						3	JC_C100005166	protein kinase, putative
						3	JC_C100005187	SAUR family protein
						3	JC_C100005218	conserved hypothetical protein
						1	JC_C100005246	predicted protein
						3	JC_C100005247	latex plastidic aldolase-like protein
						3	JC_C100005284	bromodomain-containing protein, putative
						1	JC_C100005293	predicted protein
						4	JC_C100005309	hypothetical protein RCOM_1520720
						5	JC_C100005342	-
						1	JC_C100005352	C-4 methyl sterol oxidase, putative
						4	JC_C100005376	heat-shock protein, putative
						2	JC_C100005386	glutathione s-transferase, putative
						3	JC_C100005420	ubiquitin fusion degradaton protein, putative
						1	JC_C100005422	Chitin-inducible gibberellin-responsive protein, putative
						4	JC_C100005459	nucleic acid binding protein, putative
						3	JC_C100005465	tonoplast intrinsic protein, putative
						3	JC_C100005485	transferase, transferring glycosyl groups, putative
						3	JC_C100005492	conserved hypothetical protein
						3	JC_C100005512	conserved hypothetical protein
						3	JC_C100005533	Sporulation protein RMD5, putative
						0	JC_C100005576	DNA binding protein, putative
						5	JC_C100005578	conserved hypothetical protein
						1	JC_C100005604	conserved hypothetical protein
						3	JC_C100005608	conserved hypothetical protein
						1	JC_C100005612	conserved hypothetical protein
						1	JC_C100005739	conserved hypothetical protein
						4	JC_C100005782	predicted protein
						1	JC_C100005818	conserved hypothetical protein
						1	JC_C100005842	dead box ATP-dependent RNA helicase, putative
						2	JC_C100005845	r2r3-myb transcription factor, putative
						3	JC_C100005850	PREDICTED: hypothetical protein
						1	JC_C100005919	Alpha-expansin 20 precursor, putative
						1	JC_C100005962	organic anion transporter, putative
						3	JC_C100005963	ankyrin repeat domain protein, putative
						3	JC_C100005969	phospholipase d delta, putative
						5	JC_C100005983	chitinase
						1	JC_C100006006	conserved hypothetical protein
						5	JC_C100006048	class I chitinase
						4	JC_C100006056	undecaprenyl diphosphate synthase, putative
						1	JC_C100006083	protein transporter, putative
						3	JC_C100006099	PREDICTED: hypothetical protein
						3	JC_C100006113	receptor protein kinase, putative
						3	JC_C100006121	CDK, putative
						3	JC_C100006146	predicted protein
						5	JC_C100006164	conserved hypothetical protein
						1	JC_C100006177	conserved hypothetical protein
						4	JC_C100006194	GTP binding protein, putative
						4	JC_C100006195	Protein kinase APK1B, chloroplast precursor, putative
						4	JC_C100006246	conserved hypothetical protein
						3	JC_C100006271	4-Coumarate:CoA ligase
						2	JC_C100006276	PREDICTED: hypothetical protein
						2	JC_C100006279	conserved hypothetical protein
						2	JC_C100006281	proteinase inhibitor
						5	JC_C100006313	predicted protein
						5	JC_C100006314	predicted protein
						3	JC_C100006365	3-hydroxyisobutyrate dehydrogenase, putative
						2	JC_C100006446	predicted protein
						3	JC_C100006480	conserved hypothetical protein
						1	JC_C100006491	cop9 signalosome complex subunit, putative
						4	JC_C100006493	CBL-interacting serine/threonine-protein kinase, putative
						4	JC_C100006511	cysteine desulfurylase, putative
						3	JC_C100006513	cyclin B, putative
						1	JC_C100006525	glutathione s-transferase, putative
						3	JC_C100006545	PREDICTED: hypothetical protein
						3	JC_C100006559	unknown
						1	JC_C100006584	serine-threonine protein kinase, plant-type, putative
						1	JC_C100006600	predicted protein
						3	JC_C100006602	conserved hypothetical protein
						4	JC_C100006619	ubiquitin-protein ligase, putative
						1	JC_C100006652	tubulin beta chain, putative
						1	JC_C100006671	ubiquitin-protein ligase, putative
						3	JC_C100006726	ceramidase, putative
						1	JC_C100006741	kinase, putative
						4	JC_C100006770	unnamed protein product
						3	JC_C100006784	Late seed maturation protein P8B6, putative
						4	JC_C100006801	aspartate aminotransferase, putative
						3	JC_C100006806	Peroxidase 2 precursor, putative
						1	JC_C100006810	PREDICTED: hypothetical protein
						4	JC_C100006827	predicted protein
						3	JC_C100006837	importin beta-1, putative
						4	JC_C100006848	pyruvate decarboxylase, putative
						3	JC_C100006852	predicted protein
						3	JC_C100006869	proteasome subunit alpha type, putative
						5	JC_C100006936	predicted protein
						4	JC_C100006937	predicted protein
						3	JC_C100006960	Xyloglucan endotransglucosylase/hydrolase protein 9 precursor, putative
						3	JC_C100006977	ccaat-binding transcription factor subunit A, putative
						3	JC_C100006978	fasciclin-like arabinogalactan protein
						4	JC_C100007052	cytochrome P450
						4	JC_C100007113	predicted protein
						1	JC_C100007115	unnamed protein product
						3	JC_C100007130	conserved hypothetical protein
						4	JC_C100007149	DUF26 domain-containing protein 2 precursor, putative
						3	JC_C100007167	beta-hydroxyacyl-acyl carrier protein dehydratase
						4	JC_C100007191	Protein COBRA precursor, putative
						5	JC_C100007192	conserved hypothetical protein
						3	JC_C100007193	phospholipase C, putative
						4	JC_C100007195	cytochrome P450, putative
						4	JC_C100007197	predicted protein
						4	JC_C100007203	DSBA oxidoreductase family protein
						4	JC_C100007209	conserved hypothetical protein
						4	JC_C100007256	Mitochondrial carnitine/acylcarnitine carrier protein, putative
						4	JC_C100007281	conserved hypothetical protein
						4	JC_C100007283	conserved hypothetical protein
						4	JC_C100007302	Ethanol tolerance protein GEKO1, putative
						1	JC_C100007327	predicted protein
						4	JC_C100007339	flavonoid 3-hydroxylase, putative
						4	JC_C100007354	transcription factor, putative
						5	JC_C100007356	predicted protein
						4	JC_C100007365	predicted protein
						3	JC_C100007403	Aspartic proteinase nepenthesin-1 precursor, putative
						1	JC_C100007410	predicted protein
						1	JC_C100007413	conserved hypothetical protein
						4	JC_C100007442	amine oxidase, putative
						3	JC_C100007469	DNA-directed RNA polymerase II 19 kD polypeptide rpb7, putative
						1	JC_C100007490	predicted protein
						0	JC_C100007495	glutathione s-transferase, putative
						0	JC_C100007519	flavonoid o-methyltransferase related
						3	JC_C100007520	o-methyltransferase, putative
						2	JC_C100007566	predicted protein
						0	JC_C100007573	Beta-expansin 3 precursor, putative
						3	JC_C100007579	o-methyltransferase, putative
						0	JC_C100007580	o-methyltransferase, putative
						1	JC_C100007596	conserved hypothetical protein
						3	JC_C100007598	acetylglucosaminyltransferase, putative
						2	JC_C100007615	Peroxidase 47 precursor, putative
						2	JC_C100007688	AP2/ERF domain-containing transcription factor
						0	JC_C100007693	catechol o-methyltransferase related
						5	JC_C100007712	PREDICTED: hypothetical protein
						1	JC_C100007736	unknown
						1	JC_C100007740	starch synthase, putative
						4	JC_C100007743	conserved hypothetical protein
						4	JC_C100007744	predicted protein
						5	JC_C100007748	NAC domain protein, IPR003441
						1	JC_C100007760	conserved hypothetical protein
						1	JC_C100007784	biotin carboxyl carrier protein subunit
						5	JC_C100007793	Anthocyanin 5-aromatic acyltransferase, putative
						2	JC_C100007812	Silicon transporter, putative
						4	JC_C100007831	WRKY transcription factor, putative
						3	JC_C100007839	ubiquitin-protein ligase, putative
						1	JC_C100007917	conserved hypothetical protein
						4	JC_C100007932	AP2/ERF domain-containing transcription factor
						3	JC_C100007939	transferase, putative
						4	JC_C100007963	l-lactate dehydrogenase, putative
						4	JC_C100007976	predicted protein
						1	JC_C100007979	conserved hypothetical protein
						3	JC_C100008020	mutt domain protein, putative
						2	JC_C100008023	Ethylene-responsive transcription factor, putative
						5	JC_C100008042	Major pollen allergen Ory s 1 precursor, putative
						1	JC_C100008108	NADPH fad oxidoreductase, putative
						3	JC_C100008149	ATP binding protein, putative
						5	JC_C100008191	unknown
						4	JC_C100008228	conserved hypothetical protein
						4	JC_C100008232	Ferredoxin--nitrite reductase, chloroplast precursor, putative
						3	JC_C100008233	cytochrome P450, putative
						5	JC_C100008236	cytochrome P450, putative
						1	JC_C100008260	DNA binding protein, putative
						1	JC_C100008291	116 kD U5 small nuclear ribonucleoprotein component, putative
						4	JC_C100008306	Flavonol synthase/flavanone 3-hydroxylase, putative
						2	JC_C100008314	predicted protein
						3	JC_C100008318	1,2-diacylglycerol 3-beta-galactosyltransferase, putative
						4	JC_C100008336	acetyltransferase, putative
						1	JC_C100008362	serine/threonine protein kinase, putative
						1	JC_C100008388	Pyrophosphate-energized vacuolar membrane proton pump, putative
						4	JC_C100008410	Cucumber peeling cupredoxin, putative
						2	JC_C100008411	Early nodulin 16 precursor, putative
						1	JC_C100008430	Polynucleotidyl transferase, Ribonuclease H fold
						1	JC_C100008439	conserved hypothetical protein
						4	JC_C100008450	bromodomain-containing protein, putative
						4	JC_C100008465	Cytochrome c, putative
						3	JC_C100008495
						1	JC_C100008502	Spindle assembly checkpoint component mad1, putative
						1	JC_C100008503	predicted protein
						4	JC_C100008620	ubiquitin-conjugating enzyme E2, putative
						3	JC_C100008650	transcription factor, putative
						1	JC_C100008673	conserved hypothetical protein
						1	JC_C100008729	unnamed protein product
						0	JC_C100008768	kinesin heavy chain, putative
						4	JC_C100008784	beta-1,3-glucanase
						1	JC_C100008805	predicted protein
						4	JC_C100008813	Insulin-degrading enzyme, putative
						4	JC_C100008826	predicted protein
						1	JC_C100008836	conserved hypothetical protein
						4	JC_C100008961	transferase, putative
						1	JC_C100008981	predicted protein
						4	JC_C100008985	1-aminocyclopropane-1-carboxylate oxidase
						1	JC_C100009007	predicted protein
						1	JC_C100009009	protein binding protein, putative
						3	JC_C100009010	-
						1	JC_C100009017	cytochrome P450, putative
						4	JC_C100009026	receptor protein kinase, putative
						5	JC_C100009042	1-aminocyclopropane-1-carboxylate oxidase
						5	JC_C100009104	conserved hypothetical protein
						2	JC_C100009146	predicted protein
						3	JC_C100009162	unknown
						0	JC_C100009166	serine carboxypeptidase, putative
						0	JC_C100009167	hydroxycinnamoyl CoA shikimate/quinate hydroxycinnamoyltransferase
						1	JC_C100009175	predicted protein
						1	JC_C100009214	protein with unknown function
						5	JC_C100009217	chitinase, putative
						4	JC_C100009242	Endoplasmic oxidoreductin-1 precursor, putative
						4	JC_C100009280	predicted protein
						4	JC_C100009285	serine-threonine protein kinase, plant-type, putative
						4	JC_C100009306	brix domain containing protein, putative
						3	JC_C100009313	hypothetical protein POPTRDRAFT_416266
						4	JC_C100009331	Desacetoxyvindoline 4-hydroxylase, putative
						1	JC_C100009342	Receptor protein kinase CLAVATA1 precursor, putative
						3	JC_C100009347	ATP binding protein, putative
						3	JC_C100009352	2-oxoglutarate-dependent dioxygenase
						4	JC_C100009368	conserved hypothetical protein
						3	JC_C100009369	conserved hypothetical protein
						4	JC_C100009386	sorting nexin 3, putative
						5	JC_C100009416	PREDICTED: hypothetical protein
						4	JC_C100009439	conserved hypothetical protein
						3	JC_C100009490	histone H3, expressed
						4	JC_C100009491	multidrug resistance pump, putative
						4	JC_C100009492	-
						1	JC_C100009504	conserved hypothetical protein
						1	JC_C100009520	predicted protein
						4	JC_C100009537	suppressor of actin, putative
						1	JC_C100009572	predicted protein
						3	JC_C100009581	predicted protein
						0	JC_C100009583	peptide transporter, putative
						1	JC_C100009590	PREDICTED: hypothetical protein isoform 1
						4	JC_C100009603	predicted protein
						1	JC_C100009611	conserved hypothetical protein
						2	JC_C100009613	protease inhibitor/seed storage/lipid transfer protein family protein
						3	JC_C100009623	conserved hypothetical protein
						1	JC_C100009647	DNA-binding protein MNB1B, putative
						1	JC_C100009648	PREDICTED: hypothetical protein
						2	JC_C100009650	predicted protein
						3	JC_C100009676	laccase, putative
						1	JC_C100009683	predicted protein
						4	JC_C100009686	conserved hypothetical protein
						1	JC_C100009689	predicted protein
						5	JC_C100009702	predicted protein
						3	JC_C100009708	PREDICTED: hypothetical protein
						3	JC_C100009739	predicted protein
						3	JC_C100009788	-
						4	JC_C100009807	predicted protein
						1	JC_C100009809	protein with unknown function
						3	JC_C100009817	predicted protein
						3	JC_C100009830	mak, putative
						4	JC_C100009865	ATP binding protein, putative
						3	JC_C100009870	conserved hypothetical protein
						4	JC_C100009893	DUF26 domain-containing protein 1 precursor, putative
						2	JC_C100009900	serine/threonine protein kinase, putative
						4	JC_C100009909	GTP cyclohydrolase I, putative
						4	JC_C100009913	chaperone protein DNAj, putative
						4	JC_C100009914	chaperone protein DNAj, putative
						5	JC_C100009915	chaperone protein DNAj, putative
						1	JC_C100009928	predicted protein
						3	JC_C100009929	Brassinosteroid-regulated protein BRU1 precursor, putative
						1	JC_C100009962	PREDICTED: hypothetical protein
						3	JC_C100009993	conserved hypothetical protein
						2	JC_C100010020	conserved hypothetical protein
						1	JC_C100010023	unnamed protein product
						3	JC_C100010039	predicted protein
						4	JC_C100010052	DNA-binding protein RAV1, putative
						5	JC_C100010054	allene oxide cyclase
						3	JC_C100010059	predicted protein
						3	JC_C100010071	predicted protein
						3	JC_C100010098	xenotropic and polytropic murine leukemia virus receptor pho1, putative
						3	JC_C100010099	-
						3	JC_C100010100	-
						1	JC_C100010111	leucocyanidin reductase
						3	JC_C100010138	conserved hypothetical protein
						3	JC_C100010141	conserved hypothetical protein
						2	JC_C100010148	conserved hypothetical protein
						3	JC_C100010159	zinc finger protein, putative
						2	JC_C100010184	conserved hypothetical protein
						4	JC_C100010206	predicted protein
						1	JC_C100010211	ring finger protein, putative
						4	JC_C100010217	AP2/EREBP transcription factor ERF-2
						2	JC_C100010221	protein phosphatase 2c, putative
						1	JC_C100010227	nucleotide binding protein, putative
						4	JC_C100010228	Major allergen Pru ar, putative
						3	JC_C100010254	universal stress protein
						1	JC_C100010288	Polygalacturonase precursor, putative
						3	JC_C100010291	conserved hypothetical protein
						4	JC_C100010298	RecName: Full=S-adenosylmethionine synthase 1; Short=AdoMet synthase 1; AltName: Full=Methionine adenosyltransferase 1; Short=MAT 1
						2	JC_C100010310	multidrug resistance protein 1, 2, putative
						4	JC_C100010345	epoxide hydrolase, putative
						4	JC_C100010354	predicted protein
						2	JC_C100010361	Major allergen Pru ar, putative
						4	JC_C100010362	major allergen Pru ar 1-like protein
						1	JC_C100010388	phytochrome B, putative
						1	JC_C100010408	Pectinesterase inhibitor, putative
						5	JC_C100010422	predicted protein
						4	JC_C100010436	ATP-binding cassette transporter, putative
						4	JC_C100010465	unknown
						1	JC_C100010487	predicted protein
						5	JC_C100010504	Major pollen allergen Ory s 1 precursor, putative
						4	JC_C100010519	conserved hypothetical protein
						1	JC_C100010521	predicted protein
						5	JC_C100010561	predicted protein
						3	JC_C100010566	Chaperone protein dnaJ, putative
						3	JC_C100010567	predicted protein
						3	JC_C100010624	cyclin B, putative
						3	JC_C100010632	predicted protein
						1	JC_C100010650	conserved hypothetical protein
						4	JC_C100010680	prolyl 4-hydroxylase alpha subunit, putative
						3	JC_C100010695	predicted protein
						4	JC_C100010747	conserved hypothetical protein
						4	JC_C100010748	protein with unknown function
						1	JC_C100010749	conserved hypothetical protein
						5	JC_C100010782	predicted protein
						4	JC_C100010813	conserved hypothetical protein
						4	JC_C100010821	phospholipase d delta, putative
						1	JC_C100010828	predicted protein
						3	JC_C100010867	predicted protein
						1	JC_C100010890	cytochrome P450 5-hydroxylase for coniferaldehyde, coniferyl alcohol and ferulic acid
						3	JC_C100010905	Leucine-rich repeat receptor protein kinase EXS precursor, putative
						1	JC_C100010909	methionine sulfoxide reductase, putative
						1	JC_C100010919	inositol or phosphatidylinositol kinase, putative
						2	JC_C100010933	Protein P21, putative
						1	JC_C100010946	nuclear receptor binding set domain containing protein 1, nsd, putative
						3	JC_C100010949	catalytic, putative
						4	JC_C100010955	dfg10 protein, putative
						3	JC_C100010960	6,7-dimethyl-8-ribityllumazine synthase, putative
						5	JC_C100010993	predicted protein
						1	JC_C100011003	unnamed protein product
						4	JC_C100011004	predicted protein
						1	JC_C100011019	protein kinase, putative
						3	JC_C100011028	Brassinosteroid LRR receptor kinase precursor, putative
						5	JC_C100011041	stearoyl-ACP desaturase
						3	JC_C100011076	Nodulin, putative
						4	JC_C100011097	alcohol dehydrogenase, putative
						1	JC_C100011109	mutase family protein
						0	JC_C100011119	Leucoanthocyanidin dioxygenase, putative
						1	JC_C100011124	ATCUL1
						3	JC_C100011202	conserved hypothetical protein
						4	JC_C100011207	hypothetical protein RCOM_1590900
						3	JC_C100011210	conserved hypothetical protein
						4	JC_C100011221	Patatin T5 precursor, putative
						4	JC_C100011236	conserved hypothetical protein
						4	JC_C100011241	leucine-rich repeat-containing protein, putative
						5	JC_C100011265	cytochrome P450, putative
						4	JC_C100011318	conserved hypothetical protein
						4	JC_C100011322	Adenosine kinase, putative
						1	JC_C100011336	conserved hypothetical protein
						0	JC_C100011343	beta-galactosidase, putative
						1	JC_C100011360	DNA binding protein, putative
						3	JC_C100011409	zinc finger protein, putative
						3	JC_C100011417	exocyst complex component sec3, putative
						4	JC_C100011428	hypothetical protein VITISV_034922
						3	JC_C100011431	metalloendopeptidase, putative
						1	JC_C100011462	predicted protein
						3	JC_C100011471	ATP binding protein, putative
						3	JC_C100011481	conserved hypothetical protein
						0	JC_C100011487	dihydroflavonol 4-reductase
						4	JC_C100011555	PREDICTED: hypothetical protein
						2	JC_C100011558	transcription factor, putative
						4	JC_C100011576	syntaxin, plant, putative
						4	JC_C100011659	ccr4-associated factor, putative
						2	JC_C100011663	predicted protein
						2	JC_C100011667	predicted protein
						4	JC_C100011681	conserved hypothetical protein
						4	JC_C100011720	xyloglucan endotransglycosylase/hydrolase precursor XTH-6
						4	JC_C100011733	protein with unknown function
						4	JC_C100011745	l-ascorbate oxidase, putative
						3	JC_C100011769	hydrolase, hydrolyzing O-glycosyl compounds, putative
						3	JC_C100011795	conserved hypothetical protein
						1	JC_C100011852	ubx domain-containing, putative
						3	JC_C100011878	AT5g21070/T10F18_100
						3	JC_C100011880	PREDICTED: hypothetical protein
						1	JC_C100011940	cytochrome P450, putative
						3	JC_C100011943	serine-threonine protein kinase, plant-type, putative
						3	JC_C100011955	unknown
						2	JC_C100011956	DNA-damage-inducible protein f, putative
						2	JC_C100011981	hypothetical protein
						1	JC_C100011996	structural maintenance of chromosomes 5 smc5, putative
						2	JC_C100012070	-
						2	JC_C100012071	hypothetical protein
						2	JC_C100012075	hypothetical protein
						3	JC_C100012088	cinnamoyl-CoA reductase, putative
						4	JC_C100012106	predicted protein
						4	JC_C100012141	Aspartic proteinase nepenthesin-2 precursor, putative
						1	JC_C100012180	Floral homeotic protein APETALA2, putative
						1	JC_C100012204	conserved hypothetical protein
						1	JC_C100012220	hypothetical protein RCOM_1355450
						5	JC_C100012284	conserved hypothetical protein
						0	JC_C100012286	cytochrome P450
						1	JC_C100012306	transcription factor, putative
						2	JC_C100012317	conserved hypothetical protein
						3	JC_C100012338	glycosyl transferase
						4	JC_C100012345	peroxidase
						1	JC_C100012353	conserved hypothetical protein
						3	JC_C100012358	plasma membrane intrinsic protein
						0	JC_C100012359	conserved hypothetical protein
						0	JC_C100012396	Xyloglucan endotransglucosylase/hydrolase protein 14 precursor, putative
						1	JC_C100012398	Pectate lyase precursor, putative
						1	JC_C100012407	phosphatidylinositol-4-phosphate 5-kinase, putative
						1	JC_C100012495	auxilin, putative
						1	JC_C100012503	flavonoid 3',5'-hydroxylase
						4	JC_C100012543	Auxin-induced protein 5NG4, putative
						3	JC_C100012584	predicted protein
						1	JC_C100012609	RecName: Full=Chalcone--flavonone isomerase 2; Short=Chalcone isomerase 2
						5	JC_C100012680	conserved hypothetical protein
						3	JC_C100012695	Cysteine and glycine-rich protein, putative
						3	JC_C100012698	predicted protein
						1	JC_C100012733	-
						3	JC_C100012805	conserved hypothetical protein
						0	JC_C100012858	Auxin-induced protein 5NG4, putative
						2	JC_C100012885	nramp transporter
						2	JC_C100012891	NAC domain-containing protein, putative
						4	JC_C100012896	conserved hypothetical protein
						2	JC_C100012904	1-aminocyclopropane-1-carboxylate oxidase, putative
						4	JC_C100012964	nitrate reductase, putative
						4	JC_C100012997	gamma-thionin PPT precursor defensin 1-like protein
						2	JC_C100013008	amino acid carrier
						4	JC_C100013009	unknown
						1	JC_C100013014	replication factor C/DNA polymerase III gamma-tau subunit, putative
						1	JC_C100013030	protein binding protein, putative
						5	JC_C100013048	predicted protein
						4	JC_C100013049	conserved hypothetical protein
						4	JC_C100013059	conserved hypothetical protein
						5	JC_C100013062	lipid binding protein, putative
						4	JC_C100013066	sugar transporter, putative
						4	JC_C100013070	predicted protein
						3	JC_C100013072	specific tissue protein 2
						3	JC_C100013087	conserved hypothetical protein
						2	JC_C100013121	conserved hypothetical protein
						3	JC_C100013167	Microtubule-associated protein futsch, putative
						2	JC_C100013188	F-box and wd40 domain protein, putative
						5	JC_C100013191	non-symbiotic hemoglobin, putative
						4	JC_C100013192	non-symbiotic hemoglobin, putative
						5	JC_C100013215	Dehydration-responsive protein RD22 precursor, putative
						1	JC_C100013226	lrr receptor protein kinase, putative
						4	JC_C100013267	conserved hypothetical protein
						1	JC_C100013297	predicted protein
						4	JC_C100013334	unnamed protein product
						2	JC_C100013349	Polygalacturonase precursor, putative
						1	JC_C100013379	PREDICTED: hypothetical protein
						1	JC_C100013408	GTP binding protein, putative
						0	JC_C100013430	Late embryogenesis abundant protein D-7, putative
						2	JC_C100013464	Gibberellin 20 oxidase, putative
						3	JC_C100013465	Gibberellin 20 oxidase, putative
						2	JC_C100013466	Leucoanthocyanidin dioxygenase, putative
						2	JC_C100013469	Flavonol synthase/flavanone 3-hydroxylase, putative
						0	JC_C100013470	Gibberellin 20 oxidase, putative
						4	JC_C100013506	conserved hypothetical protein
						1	JC_C100013530	predicted protein
						1	JC_C100013533	Transcriptional factor TINY, putative
						1	JC_C100013548	structural constituent of ribosome, putative
						2	JC_C100013593	small heat-shock protein, putative
						1	JC_C100013613	PREDICTED: hypothetical protein
						1	JC_C100013618	predicted protein
						3	JC_C100013619	Acyl-protein thioesterase, putative
						4	JC_C100013646	Auxin-responsive protein IAA1, putative
						1	JC_C100013655	glycosyltransferase, putative
						4	JC_C100013682	tau class glutathione transferase GSTU27
						1	JC_C100013693	conserved hypothetical protein
						1	JC_C100013723	calmodulin binding protein, putative
						4	JC_C100013726	zinc finger protein, putative
						1	JC_C100013774	Oxalate oxidase 2 precursor, putative
						1	JC_C100013811	predicted protein
						1	JC_C100013837	protein phosphatase 2a, regulatory subunit, putative
						3	JC_C100013840	predicted protein
						4	JC_C100013850	fatty acid elongase
						3	JC_C100013870	nucleic acid binding protein, putative
						4	JC_C100013871	conserved hypothetical protein
						1	JC_C100013889	oligopeptide transporter, putative
						2	JC_C100013897	conserved hypothetical protein
						3	JC_C100013899	conserved hypothetical protein
						4	JC_C100013903	grr1, plant, putative
						4	JC_C100013904	predicted protein
						3	JC_C100013909	predicted protein
						3	JC_C100013984	DELLA protein GAI1, putative
						0	JC_C100013985	conserved hypothetical protein
						4	JC_C100014009	lactoylglutathione lyase, putative
						4	JC_C100014011	Mitochondrial deoxynucleotide carrier, putative
						0	JC_C100014021	alcohol dehydrogenase, putative
						3	JC_C100014030	xenotropic and polytropic murine leukemia virus receptor ids-4, putative
						1	JC_C100014040	PREDICTED: hypothetical protein
						1	JC_C100014068	predicted protein
						4	JC_C100014171	hypothetical protein
						1	JC_C100014218	serine/threonine-protein kinase bri1, putative
						4	JC_C100014235	Citrate-binding protein precursor, putative
						4	JC_C100014259	U3 small nucleolar RNA-associated protein, putative
						4	JC_C100014265	predicted protein
						4	JC_C100014270	conserved hypothetical protein
						4	JC_C100014280	predicted protein
						1	JC_C100014296	Glucose-6-phosphate/phosphate translocator 1, chloroplast precursor, putative
						1	JC_C100014407	ATP binding protein, putative
						1	JC_C100014420	maltose transporter
						4	JC_C100014468	NADH:cytochrome b5 reductase
						5	JC_C100014498	predicted protein
						3	JC_C100014578	acyl carrier protein, putative
						1	JC_C100014623	mahogunin, putative
						4	JC_C100014625	basic 7S globulin 2 precursor small subunit, putative
						5	JC_C100014627	pepsin A, putative
						2	JC_C100014642	short chain dehydrogenase, putative
						1	JC_C100014674	predicted protein
						2	JC_C100014694	sugar transporter, putative
						3	JC_C100014699	tso1, putative
						4	JC_C100014702	conserved hypothetical protein
						1	JC_C100014718	predicted protein
						1	JC_C100014726	serine-threonine protein kinase, plant-type, putative
						4	JC_C100014744	ethylene receptor, putative
						2	JC_C100014771	inorganic phosphate transporter, putative
						0	JC_C100014824	serine/threonine protein kinase, putative
						4	JC_C100014876	conserved hypothetical protein
						2	JC_C100014890	ATP binding protein, putative
						4	JC_C100014894	conserved hypothetical protein
						5	JC_C100014908	sugar transporter, putative
						3	JC_C100014911	spermine synthase, putative
						3	JC_C100014915	predicted protein
						3	JC_C100014931	predicted protein
						5	JC_C100014948	5-methyltetrahydrofolate:homocysteine methyltransferase, putative
						3	JC_C100014955	sulfate/bicarbonate/oxalate exchanger and transporter sat-1
						3	JC_C100014975	acyltransferase, putative
						2	JC_C100014976	pentatricopeptide repeat-containing protein, putative
						4	JC_C100014980	Auxin-responsive protein IAA4, putative
						1	JC_C100014983	PREDICTED: hypothetical protein
						4	JC_C100014998	DNA binding protein, putative
						3	JC_C100015000	ring finger protein, putative
						5	JC_C100015002	unnamed protein product
						2	JC_C100015003	ORF 2
						3	JC_C100015011	Kinesin heavy chain, putative
						3	JC_C100015041	predicted protein
						0	JC_C100015061	9-cis-epoxycarotenoid dioxygenase, putative
						1	JC_C100015101	spore coat protein, putative
						2	JC_C100015124	Major latex protein, putative
						3	JC_C100015143	endo-1,4-beta-glucanase, putative
						3	JC_C100015150	DUF26 domain-containing protein 1 precursor, putative
						1	JC_C100015186	conserved hypothetical protein
						4	JC_C100015189	type I inositol polyphosphate 5-phosphatase, putative
						3	JC_C100015228	Serine/threonine-protein kinase SAPK10, putative
						4	JC_C100015229	conserved hypothetical protein
						4	JC_C100015230	predicted protein
						1	JC_C100015242	conserved hypothetical protein
						4	JC_C100015321	conserved hypothetical protein
						2	JC_C100015329	Pectinesterase-1 precursor, putative
						1	JC_C100015330	21 kDa protein precursor, putative
						3	JC_C100015331	hydrolase, acting on ester bonds, putative
						4	JC_C100015337	calcium ion binding protein, putative
						3	JC_C100015339	predicted protein
						4	JC_C100015341	diphosphoinositol polyphosphate phosphohydrolase, putative
						4	JC_C100015356	predicted protein
						3	JC_C100015357	Benzoate carboxyl methyltransferase, putative
						1	JC_C100015363	o-methyltransferase, putative
						1	JC_C100015375	tho2 protein, putative
						1	JC_C100015390	serine/threonine-protein kinase bri1, putative
						4	JC_C100015392	aldo-keto reductase, putative
						4	JC_C100015403	predicted protein
						5	JC_C100015423	conserved hypothetical protein
						3	JC_C100015460	kinase, putative
						1	JC_C100015474	Phospholipid-transporting ATPase, putative
						4	JC_C100015480	l-aspartate oxidase, putative
						0	JC_C100015510	conserved hypothetical protein
						5	JC_C100015517	predicted protein
						3	JC_C100015525	extensin, proline-rich protein, putative
						4	JC_C100015532	arsenite inducuble RNA associated protein aip-1, putative
						4	JC_C100015544	4-hydroxyphenylpyruvate dioxygenase, putative
						2	JC_C100015556	PREDICTED: similar to plasma membrane H+ ATPase
						4	JC_C100015565	Protein C10orf22, putative
						1	JC_C100015601	kinesin light chain, putative
						4	JC_C100015648	prolyl 4-hydroxylase alpha subunit, putative
						1	JC_C100015666	f-box family protein
						3	JC_C100015693	short-chain dehydrogenase, putative
						1	JC_C100015708	vacuolar protein sorting, putative
						1	JC_C100015729	unnamed protein product
						1	JC_C100015741	predicted protein
						5	JC_C100015749	TRANSPARENT TESTA 12 protein, putative
						4	JC_C100015753	conserved hypothetical protein
						3	JC_C100015767	Nonspecific lipid-transfer protein, putative
						3	JC_C100015775	Reticuline oxidase precursor, putative
						0	JC_C100015783	conserved hypothetical protein
						1	JC_C100015786	isoamylase, putative
						4	JC_C100015793	transcription factor, putative
						1	JC_C100015831	Early endosome antigen, putative
						4	JC_C100015843	conserved hypothetical protein
						1	JC_C100015852	Root phototropism protein, putative
						2	JC_C100015865	predicted protein
						1	JC_C100015877	zinc finger protein, putative
						4	JC_C100015900	DNA-damage-inducible protein f, putative
						1	JC_C100015907	predicted protein
						5	JC_C100015917	Purple acid phosphatase precursor, putative
						1	JC_C100015930	predicted protein
						1	JC_C100015948	transcription factor, putative
						1	JC_C100015949	amino acid binding protein, putative
						3	JC_C100015989	short chain alcohol dehydrogenase, putative
						4	JC_C100015997	DNA binding protein, putative
						4	JC_C100016035	unnamed protein product
						3	JC_C100016056	Tubby protein, putative
						4	JC_C100016059	conserved hypothetical protein
						3	JC_C100016136	conserved hypothetical protein
						1	JC_C100016159	mitochondrial phosphate carrier protein, putative
						3	JC_C100016163	alpha-2,8-sialyltransferase 8b, putative
						2	JC_C100016181	chalcone synthase
						3	JC_C100016191	predicted protein
						3	JC_C100016207	predicted protein
						5	JC_C100016281	-
						3	JC_C100016284	conserved hypothetical protein
						1	JC_C100016316	heat shock protein, putative
						3	JC_C100016322	conserved hypothetical protein
						1	JC_C100016352	PREDICTED: hypothetical protein
						3	JC_C100016464	Ribulose bisphosphate carboxylase/oxygenase activase 1, chloroplast precursor, putative
						4	JC_C100016532	predicted protein
						3	JC_C100016534	Nodulation receptor kinase precursor, putative
						5	JC_C100016541	PREDICTED: similar to lipid-transfer protein
						4	JC_C100016556	kinase, putative
						3	JC_C100016566	conserved hypothetical protein
						3	JC_C100016644	PREDICTED: hypothetical protein
						4	JC_C100016649	conserved hypothetical protein
						1	JC_C100016660	CMP-sialic acid transporter, putative
						1	JC_C100016662	Cel9B
						1	JC_C100016685	RNA binding protein, putative
						4	JC_C100016687	PREDICTED: hypothetical protein
						1	JC_C100016730	protein binding protein, putative
						1	JC_C100016754	PREDICTED: hypothetical protein
						3	JC_C100016808	Auxin-induced protein 5NG4, putative
						1	JC_C100016817	Nodulin-26, putative
						4	JC_C100016821	cystathionine gamma-synthase, putative
						2	JC_C100016827	predicted protein
						1	JC_C100016839	ankyrin repeat-containing protein, putative
						1	JC_C100016859	conserved hypothetical protein
						3	JC_C100016870	electron transporter, putative
						3	JC_C100016872	conserved hypothetical protein
						3	JC_C100016907	disease resistance-responsive family protein
						0	JC_C100016908	predicted protein
						1	JC_C100016919	PREDICTED: hypothetical protein
						5	JC_C100016924	endo-1,4-beta-glucanase, putative
						1	JC_C100016932	predicted protein
						1	JC_C100016934	predicted protein
						2	JC_C100016975	AMP dependent CoA ligase, putative
						1	JC_C100016997	Heat shock factor protein, putative
						4	JC_C100017013	Adenosine 3'-phospho 5'-phosphosulfate transporter, putative
						2	JC_C100017041	superoxide dismutase copper chaperone, putative
						1	JC_C100017067	conserved hypothetical protein
						3	JC_C100017070	calmodulin, putative
						2	JC_C100017079	21 kDa protein precursor, putative
						1	JC_C100017090	predicted protein
						2	JC_C100017091	sphingosine-1-phosphate phosphohydrolase, putative
						2	JC_C100017094	proline-rich protein
						5	JC_C100017112	PREDICTED: hypothetical protein
						3	JC_C100017122	conserved hypothetical protein
						2	JC_C100017134	conserved hypothetical protein
						3	JC_C100017149	Protein ABIL2, putative
						3	JC_C100017166	conserved hypothetical protein
						0	JC_C100017185	conserved hypothetical protein
						1	JC_C100017191	predicted protein
						4	JC_C100017193	predicted protein
						1	JC_C100017196	predicted protein
						1	JC_C100017225	conserved hypothetical protein
						5	JC_C100017226	heat shock protein, putative
						4	JC_C100017227	polygalacturonase, putative
						3	JC_C100017236	predicted protein
						3	JC_C100017242	Aquaporin PIP1.3, putative
						1	JC_C100017247	conserved hypothetical protein
						2	JC_C100017276	Lignin-forming anionic peroxidase precursor, putative
						1	JC_C100017287	(S)-N-methylcoclaurine 3'-hydroxylase isozyme, putative
						0	JC_C100017288	(S)-N-methylcoclaurine 3'-hydroxylase isozyme, putative
						1	JC_C100017304	glycerate dehydrogenase, putative
						1	JC_C100017316	conserved hypothetical protein
						1	JC_C100017317	conserved hypothetical protein
						4	JC_C100017318	ESC, putative
						2	JC_C100017331	conserved hypothetical protein
						2	JC_C100017334	cytochrome P450
						1	JC_C100017336	cytochrome P450, putative
						2	JC_C100017365	oligopeptide transporter, putative
						5	JC_C100017366	14 kDa proline-rich protein DC2.15 precursor, putative
						4	JC_C100017399	acetohydroxyacid isomeroreductase
						3	JC_C100017437	zinc finger protein, putative
						2	JC_C100017458	predicted protein
						1	JC_C100017490	ubiquitin-protein ligase, putative
						1	JC_C100017499	conserved hypothetical protein
						1	JC_C100017504	glycosyl transferase, CAZy family GT43
						4	JC_C100017510	r2r3-myb transcription factor, putative
						4	JC_C100017511	alcohol dehydrogenase, putative
						4	JC_C100017514	conserved hypothetical protein
						1	JC_C100017515	cytochrome P450, putative
						1	JC_C100017519	Indole-3-acetic acid-amido synthetase GH3.3, putative
						5	JC_C100017534	Peroxidase 73 precursor, putative
						5	JC_C100017563	conserved hypothetical protein
						2	JC_C100017582	Rhicadhesin receptor precursor, putative
						1	JC_C100017613	PREDICTED: similar to Rac-like GTP-binding protein RAC2
						4	JC_C100017648	conserved hypothetical protein
						4	JC_C100017666	conserved hypothetical protein
						3	JC_C100017682	predicted protein
						3	JC_C100017690	multicopper oxidase, putative
						1	JC_C100017694	Serine/threonine-protein kinase SAPK10, putative
						2	JC_C100017723	heat stress transcription factor
						4	JC_C100017730	unknown
						1	JC_C100017747	Myosin-9, putative
						3	JC_C100017767	predicted protein
						1	JC_C100017774	PREDICTED: hypothetical protein
						1	JC_C100017775	LIM domain kinase, putative
						4	JC_C100017776	predicted protein
						1	JC_C100017825	hypothetical protein POPTRDRAFT_413626
						4	JC_C100017828	conserved hypothetical protein
						1	JC_C100017850	putative xyloglucan endotransglucosylase/hydrolase
						1	JC_C100017858	Receptor protein kinase CLAVATA1 precursor, putative
						1	JC_C100017872	protein binding protein, putative
						3	JC_C100017899	unknown
						1	JC_C100017906	nucleolar GTP-binding protein, putative
						1	JC_C100017909	predicted protein
						4	JC_C100017922	Sulfite reductase [ferredoxin], putative
						3	JC_C100017927	conserved hypothetical protein
						1	JC_C100017943	hexokinase, putative
						4	JC_C100017964	glutamate synthase, putative
						4	JC_C100017989	multidrug resistance-associated protein 1, 3 (mrp1, 3), abc-transoprter, putative
						4	JC_C100017991	predicted protein
						4	JC_C100017997	hypothetical protein RCOM_1581540
						2	JC_C100018010	beta-carotene hydroxylase, putative
						4	JC_C100018023	arsenite transport protein, putative
						5	JC_C100018040	conserved hypothetical protein
						1	JC_C100018048	Remorin, putative
						3	JC_C100018054	steroid binding protein, putative
						4	JC_C100018059	predicted protein
						4	JC_C100018106	enolase, putative
						3	JC_C100018120	21 kDa protein precursor, putative
						1	JC_C100018161	predicted protein
						1	JC_C100018173	conserved hypothetical protein
						2	JC_C100018210	conserved hypothetical protein
						1	JC_C100018229	conserved hypothetical protein
						1	JC_C100018230	Phospholipase C 4 precursor, putative
						1	JC_C100018240	conserved hypothetical protein
						1	JC_C100018242	serine/threonine protein kinase, putative
						4	JC_C100018259	cinnamoyl-CoA reductase, putative
						5	JC_C100018270	predicted protein
						1	JC_C100018281	unnamed protein product
						1	JC_C100018294	unnamed protein product
						1	JC_C100018327	pentatricopeptide repeat-containing protein, putative
						4	JC_C100018331	metal ion binding protein, putative
						1	JC_C100018333	heat shock protein, putative
						1	JC_C100018421	Gibberellin receptor GID1, putative
						4	JC_C100018462	21 kDa protein precursor, putative
						1	JC_C100018483	predicted protein
						4	JC_C100018496	AP2/ERF domain-containing transcription factor
						1	JC_C100018510	ATP-dependent DNA helicase pcrA, putative
						0	JC_C100018514	transcription factor, putative
						4	JC_C100018584	conserved hypothetical protein
						4	JC_C100018633	predicted protein
						5	JC_C100018657	pentatricopeptide repeat-containing protein, putative
						4	JC_C100018687	glutamyl-tRNA synthetase, cytoplasmic, putative
						4	JC_C100018708	predicted protein
						3	JC_C100018732	transcription factor, putative
						1	JC_C100018817	DNA binding protein, putative
						3	JC_C100018828	glutathione synthetase, putative
						1	JC_C100018849	vesicle-associated membrane protein, putative
						1	JC_C100018870	predicted protein
						3	JC_C100018876	conserved hypothetical protein
						4	JC_C100018879	Light-inducible protein CPRF-2, putative
						5	JC_C100018887	Wound-induced protein WIN1 precursor, putative
						4	JC_C100018892	histone h1/h5, putative
						4	JC_C100018917	l-allo-threonine aldolase, putative
						1	JC_C100018958	predicted protein
						3	JC_C100018972	conserved hypothetical protein
						2	JC_C100018981	PREDICTED: hypothetical protein isoform 2
						1	JC_C100018989	predicted protein
						4	JC_C100018992	conserved hypothetical protein
						2	JC_C100018993	AP2 domain transcription factor RAP2.3, putative
						0	JC_C100019037	predicted protein
						4	JC_C100019041	conserved hypothetical protein
						4	JC_C100019101	histidine kinase cytokinin receptor
						5	JC_C100019102	conserved hypothetical protein
						3	JC_C100019105	conserved hypothetical protein
						1	JC_C100019118	Eukaryotic translation initiation factor 3 subunit, putative
						3	JC_C100019149	chloroplast-targeted copper chaperone, putative
						5	JC_C100019150	respiratory burst oxidase, putative
						3	JC_C100019155	predicted protein
						4	JC_C100019172	lipoxygenase, putative
						3	JC_C100019179	PREDICTED: hypothetical protein
						1	JC_C100019225	Gibberellin receptor GID1, putative
						4	JC_C100019239	shikimate dehydrogenase, putative
						4	JC_C100019286	peptide n-glycanase, putative
						4	JC_C100019289	aldo/keto reductase, putative
						3	JC_C100019318	predicted protein
						0	JC_C100019342	ammonium transporter, putative
						2	JC_C100019357	NAC domain-containing protein, putative
						1	JC_C100019416	PREDICTED: hypothetical protein
						2	JC_C100019421	PREDICTED: hypothetical protein
						5	JC_C100019422	cytochrome P450, putative
						0	JC_C100019426	cytochrome P450, putative
						3	JC_C100019428	serine/threonine-specific protein kinase, putative
						4	JC_C100019448	electron transport oxidoreductase, putative
						4	JC_C100019476	PREDICTED: hypothetical protein
						3	JC_C100019478	PREDICTED: hypothetical protein
						2	JC_C100019501	RecName: Full=UPF0497 membrane protein 10
						3	JC_C100019511	-
						4	JC_C100019533	Ethylene-responsive transcription factor, putative
						1	JC_C100019534	predicted protein
						1	JC_C100019538	Protein grpE, putative
						0	JC_C100019549	unknown
						1	JC_C100019588	zinc transporter, putative
						5	JC_C100019669	conserved hypothetical protein
						5	JC_C100019671	conserved hypothetical protein
						5	JC_C100019672	conserved hypothetical protein
						2	JC_C100019694	predicted protein
						4	JC_C100019734	predicted protein
						4	JC_C100019758	translation initiation factor-like protein
						4	JC_C100019767	imidazole glycerol phosphate synthase subunit hisf, putative
						3	JC_C100019788	zinc finger protein, putative
						4	JC_C100019804	unknown
						1	JC_C100019808	Chromosome-associated kinesin KIF4A, putative
						1	JC_C100019809	conserved hypothetical protein
						1	JC_C100019811	ATP binding protein, putative
						5	JC_C100019827	cytochrome P450, putative
						4	JC_C100019831	cytochrome P450, putative
						4	JC_C100019832	Serine acetyltransferase 3, mitochondrial precursor, putative
						3	JC_C100019836	kinase, putative
						4	JC_C100019843	PREDICTED: hypothetical protein
						1	JC_C100019851	outward rectifying K+ channel
						3	JC_C100019858	cytochrome P450, putative
						1	JC_C100019881	Chaperone protein dnaJ 20, chloroplast precursor, putative
						4	JC_C100019926	glutathione reductase
						4	JC_C100019928	conserved hypothetical protein
						4	JC_C100019929	unnamed protein product
						4	JC_C100019941	conserved hypothetical protein
						4	JC_C100019973	o-methyltransferase, putative
						5	JC_C100019994	protein with unknown function
						2	JC_C100020009	hypothetical protein RCOM_1264330
						3	JC_C100020016	ring finger protein, putative
						3	JC_C100020017	Auxin-induced protein 5NG4, putative
						3	JC_C100020041	PREDICTED: hypothetical protein
						1	JC_C100020051	autoinhibited H+ ATPase
						1	JC_C100020056	RING-H2 finger protein ATL1M, putative
						4	JC_C100020060	predicted protein
						4	JC_C100020063	GTP binding protein, putative
						4	JC_C100020087	Chaperone protein dnaJ, putative
						1	JC_C100020111	predicted protein
						1	JC_C100020138	conserved hypothetical protein
						1	JC_C100020196	PREDICTED: hypothetical protein
						5	JC_C100020199	conserved hypothetical protein
						1	JC_C100020210	pentatricopeptide repeat-containing protein, putative
						4	JC_C100020217	hypothetical protein VITISV_011279
						3	JC_C100020238	RecName: Full=UPF0497 membrane protein 18
						3	JC_C100020255	predicted protein
						1	JC_C100020271	ATP-dependent RNA helicase, putative
						4	JC_C100020306	conserved hypothetical protein
						1	JC_C100020310	Aspartic proteinase nepenthesin-1 precursor, putative
						3	JC_C100020314	putative F-box and leucine-rich repeat protein
						1	JC_C100020357	Ran GTPase binding protein, putative
						1	JC_C100020359	Peptide transporter, putative
						5	JC_C100020361	NADPH:quinone oxidoreductase, putative
						3	JC_C100020379	Flavonol 4'-sulfotransferase, putative
						3	JC_C100020454	Auxin-binding protein ABP19a precursor, putative
						2	JC_C100020486	casein kinase, putative
						3	JC_C100020504	Protein SEY1, putative
						3	JC_C100020507	Endosomal P24A protein precursor, putative
						2	JC_C100020513	phospholipase d, putative
						4	JC_C100020517	predicted protein
						2	JC_C100020539	phosphofructokinase, putative
						1	JC_C100020550	Histidine-containing phosphotransfer protein, putative
						4	JC_C100020557	ATP-binding cassette transporter, putative
						4	JC_C100020563	ankyrin repeat-containing protein, putative
						2	JC_C100020582	UDP-glucuronosyltransferase, putative
						5	JC_C100020588	leucoanthocyanidin dioxygenase, putative
						4	JC_C100020589	leucoanthocyanidin dioxygenase, putative
						4	JC_C100020624	conserved hypothetical protein
						4	JC_C100020626	dead box ATP-dependent RNA helicase, putative
						4	JC_C100020648	RING-H2 finger protein ATL2N, putative
						4	JC_C100020673	Serine/threonine-protein kinase PBS1, putative
						3	JC_C100020706	peroxisomal membrane protein pmp34, putative
						4	JC_C100020725	predicted protein
						4	JC_C100020740	delta 1-pyrroline-5-carboxylate synthetase
						3	JC_C100020741	predicted protein
						3	JC_C100020784	conserved hypothetical protein
						4	JC_C100020786	Glucan endo-1,3-beta-glucosidase precursor, putative
						1	JC_C100020795	heat shock protein 70
						4	JC_C100020804	predicted protein
						5	JC_C100020865	predicted protein
						1	JC_C100020869	Far upstream element-binding protein, putative
						3	JC_C100020900	conserved hypothetical protein
						4	JC_C100020909	tryptophan biosynthesis protein, putative
						1	JC_C100020914	conserved hypothetical protein
						5	JC_C100020945	Anthocyanin 5-aromatic acyltransferase, putative
						3	JC_C100020952	LIM1
						1	JC_C100020975	zinc ion binding protein, putative
						1	JC_C100020980	predicted protein
						1	JC_C100020995	tropinone reductase, putative
						1	JC_C100021003	conserved hypothetical protein
						3	JC_C100021006	ftsj, putative
						4	JC_C100021017	Elicitor-responsive protein, putative
						1	JC_C100021035	heat shock protein, putative
						4	JC_C100021079	RecName: Full=Non-symbiotic hemoglobin 2; AltName: Full=Hb2; AltName: Full=SOLly GLB2
						0	JC_C100021106	tonoplast intrinsic protein, putative
						1	JC_C100021112	unknown
						1	JC_C100021119	ATP-dependent transporter, putative
						4	JC_C100021137	Kiwellin, putative
						4	JC_C100021142	carbonic anhydrase, putative
						1	JC_C100021143	carbonic anhydrase, putative
						1	JC_C100021166	GATA transcription factor, putative
						3	JC_C100021171	60S ribosomal protein L12, putative
						4	JC_C100021176	Glutamine amidotransferase subunit pdxT, putative
						1	JC_C100021181	conserved hypothetical protein
						3	JC_C100021186	Auxin response factor, putative
						1	JC_C100021202	ATP binding protein, putative
						3	JC_C100021242	tonoplast intrinsic protein, putative
						5	JC_C100021287	predicted protein
						5	JC_C100021289	class IV chitinase, putative
						4	JC_C100021297	Aspartic proteinase Asp1 precursor, putative
						0	JC_C100021299	Lysosomal Pro-X carboxypeptidase, putative
						2	JC_C100021340	nitrate transporter, putative
						3	JC_C100021401	conserved hypothetical protein
						2	JC_C100021408	mitogen-activated protein kinase
						2	JC_C100021449	r2r3-myb transcription factor, putative
						2	JC_C100021466	conserved hypothetical protein
						3	JC_C100021470	Zeamatin precursor, putative
						3	JC_C100021476	predicted protein
						0	JC_C100021554	pectate lyase
						4	JC_C100021567	predicted protein
						1	JC_C100021597	short-chain dehydrogenase, putative
						1	JC_C100021598	receptor protein kinase, putative
						1	JC_C100021623	nitrogen fixation protein nifu, putative
						5	JC_C100021629	conserved hypothetical protein
						4	JC_C100021638	trehalose-6-phosphate synthase, putative
						3	JC_C100021642	predicted protein
						3	JC_C100021675	BRASSINOSTEROID INSENSITIVE 1-associated receptor kinase 1 precursor, putative
						1	JC_C100021696	conserved hypothetical protein
						2	JC_C100021713	Dof1 protein
						4	JC_C100021719	hypothetical protein VITISV_019656
						4	JC_C100021731	conserved hypothetical protein
						1	JC_C100021748	flavonoid 3'-hydroxylase
						1	JC_C100021766	replication factor A 1, rfa1, putative
						3	JC_C100021770	SP1L, putative
						3	JC_C100021815	Ocs element-binding factor, putative
						4	JC_C100021838	PREDICTED: hypothetical protein isoform 1
						4	JC_C100021843	conserved hypothetical protein
						2	JC_C100021886	RecName: Full=Vignain; AltName: Full=Cysteine endopeptidase; Flags: Precursor
						1	JC_C100021906	protein kinase atn1, putative
						4	JC_C100021910	ATP binding protein, putative
						2	JC_C100021939	Boron transporter, putative
						4	JC_C100021980	predicted protein
						3	JC_C100021985	predicted protein
						3	JC_C100021991	predicted protein
						3	JC_C100022057	60S ribosomal protein L34, putative
						2	JC_C100022130	ADP,ATP carrier protein, putative
						3	JC_C100022144	conserved hypothetical protein
						4	JC_C100022191	zinc finger protein, putative
						4	JC_C100022223	predicted protein
						3	JC_C100022240	14-3-3 protein, putative
						3	JC_C100022248	conserved hypothetical protein
						3	JC_C100022272	conserved hypothetical protein
						2	JC_C100022283	cytochrome P450, putative
						3	JC_C100022312	conserved hypothetical protein
						1	JC_C100022328	isoamylase, putative
						0	JC_C100022342	conserved hypothetical protein
						4	JC_C100022393	DNA binding protein, putative
						1	JC_C100022409	receptor protein kinase, putative
						1	JC_C100022416	Inositol-tetrakisphosphate 1-kinase, putative
						1	JC_C100022423	knotted-like homeobox protein
						4	JC_C100022441	conserved hypothetical protein
						4	JC_C100022443	peptidylprolyl isomerase, putative
						4	JC_C100022458	conserved hypothetical protein
						4	JC_C100022470	zinc finger protein, putative
						2	JC_C100022488	cytochrome P450, putative
						2	JC_C100022492	PREDICTED: hypothetical protein
						1	JC_C100022505	conserved hypothetical protein
						3	JC_C100022510	LRR-family protein
						4	JC_C100022516	Dehydration-responsive element-binding protein 1B, putative
						4	JC_C100022518	Anthranilate N-benzoyltransferase protein, putative
						2	JC_C100022519	NAC domain protein, IPR003441
						4	JC_C100022529	Cucumisin precursor, putative
						3	JC_C100022532	DNA binding protein, putative
						1	JC_C100022535	myb124, putative
						3	JC_C100022538	homeobox protein, putative
						3	JC_C100022551	Protein HVA22, putative
						3	JC_C100022558	predicted protein
						1	JC_C100022572	alpha-expansin 3
						5	JC_C100022581	NAC domain-containing protein, putative
						4	JC_C100022587	pho1-like protein
						1	JC_C100022600	protein binding protein, putative
						3	JC_C100022647	predicted protein
						0	JC_C100022661	conserved hypothetical protein
						0	JC_C100022669	Flavonol 4'-sulfotransferase, putative
						3	JC_C100022699	Blue copper protein precursor, putative
						1	JC_C100022724	Aspartic proteinase nepenthesin-1 precursor, putative
						4	JC_C100022728	DNA binding protein, putative
						4	JC_C100022741	conserved hypothetical protein
						3	JC_C100022743	argininosuccinate lyase, putative
						1	JC_C100022755	SAB, putative
						4	JC_C100022776	unnamed protein product
						1	JC_C100022803	amino acid transporter, putative
						3	JC_C100022808	AP2 domain-containing transcription factor
						3	JC_C100022830	Pollen-specific protein SF3, putative
						3	JC_C100022831	conserved hypothetical protein
						4	JC_C100022850	unknown
						4	JC_C100022861	cytochrome P450, putative
						3	JC_C100022865	predicted protein
						1	JC_C100022867	l-asparaginase, putative
						4	JC_C100022878	conserved hypothetical protein
						4	JC_C100022885	cytochrome P450, putative
						3	JC_C100022896	bcr-associated protein, bap, putative
						1	JC_C100022923	Pectate lyase precursor, putative
						4	JC_C100022924	alcohol dehydrogenase
						1	JC_C100022947	Receptor protein kinase CLAVATA1 precursor, putative
						3	JC_C100022950	serine-threonine protein kinase, plant-type, putative
						3	JC_C100022967	predicted protein
						4	JC_C100022992	mitochondrial import inner membrane translocase subunit tim44, putative
						1	JC_C100023042	conserved hypothetical protein
						1	JC_C100023058	multidrug resistance pump, putative
						4	JC_C100023080	PREDICTED: hypothetical protein
						4	JC_C100023116	Salutaridinol 7-O-acetyltransferase, putative
						1	JC_C100023145	PLE, putative
						3	JC_C100023159	predicted protein
						3	JC_C100023164	PREDICTED: hypothetical protein isoform 1
						4	JC_C100023181	aminocarboxymuconate-semialdehyde decarboxylase, putative
						4	JC_C100023191	Tyrosine-protein phosphatase SIW14, putative
						4	JC_C100023216	TMV resistance protein N, putative
						3	JC_C100023228	hydrolase, putative
						3	JC_C100023263	kinase, putative
						1	JC_C100023265	protein binding protein, putative
						1	JC_C100023269	WD-repeat protein, putative
						4	JC_C100023297	conserved hypothetical protein
						1	JC_C100023321	hypothetical protein RCOM_0996210
						3	JC_C100023327	conserved hypothetical protein
						3	JC_C100023342	brca1 associated ring domain, putative
						1	JC_C100023364	auxin-regulated protein-like protein
						1	JC_C100023407	conserved hypothetical protein
						2	JC_C100023416	conserved hypothetical protein
						2	JC_C100023428	polygalacturonase, putative
						3	JC_C100023448	predicted protein
						3	JC_C100023477	conserved hypothetical protein
						5	JC_C100023481	aldo-keto reductase, putative
						1	JC_C100023492	RNA binding protein, putative
						2	JC_C100023522	Anthranilate N-benzoyltransferase protein, putative
						3	JC_C100023530	plant mitotic spindle assembly checkpoint protein mad2, putative
						1	JC_C100023544	ankyrin repeat-containing protein, putative
						4	JC_C100023547	unknown
						4	JC_C100023599	WRKY transcription factor, putative
						4	JC_C100023604	peptidyl-prolyl cis-trans isomerase, putative
						1	JC_C100023638	4-nitrophenylphosphatase, putative
						3	JC_C100023655	glutaredoxin, grx, putative
						3	JC_C100023657	glutaredoxin, grx, putative
						3	JC_C100023687	conserved hypothetical protein
						4	JC_C100023703	multidrug resistance-associated protein 2, 6 (mrp2, 6), abc-transoprter, putative
						4	JC_C100023719	late embryogenesis protein-5
						5	JC_C100023722	RING-H2 finger protein ATL3L, putative
						5	JC_C100023728	conserved hypothetical protein
						1	JC_C100023740	Cellulose synthase A catalytic subunit 3
						1	JC_C100023753	predicted protein
						4	JC_C100023778	gibberellin 2-oxidase, putative
						1	JC_C100023780	conserved hypothetical protein
						5	JC_C100023807	predicted protein
						1	JC_C100023814	class I chitinase, putative
						3	JC_C100023837	conserved hypothetical protein
						4	JC_C100023840	carbon catabolite repressor protein, putative
						3	JC_C100023861	conserved hypothetical protein
						3	JC_C100023876	cytochrome P450
						1	JC_C100023880	predicted protein
						4	JC_C100023920	dead box ATP-dependent RNA helicase, putative
						0	JC_C100023932	predicted protein
						3	JC_C100023934	conserved hypothetical protein
						3	JC_C100023941	fatty acid desaturase, putative
						4	JC_C100023957	50S ribosomal protein L5, putative
						3	JC_C100023967	caax prenyl protease ste24, putative
						4	JC_C100024005	acyl-CoA thioesterase, putative
						1	JC_C100024017	Pollen-specific protein SF3, putative
						4	JC_C100024027	conserved hypothetical protein
						5	JC_C100024065	predicted protein
						5	JC_C100024092	Pectinesterase-2 precursor, putative
						4	JC_C100024120	Palmitoyl-protein thioesterase 1 precursor, putative
						4	JC_C100024131	predicted protein
						3	JC_C100024204	glutaredoxin, grx, putative
						4	JC_C100024227	ubiquitin-protein ligase, putative
						5	JC_C100024229	beta-glucosidase, putative
						4	JC_C100024243	Monoglyceride lipase, putative
						4	JC_C100024250	small nuclear ribonucleoprotein U)1a,U)2b, putative
						4	JC_C100024258	Pectinesterase-2 precursor, putative
						4	JC_C100024264	ethylene receptor, putative
						1	JC_C100024267	kinesin heavy chain, putative
						4	JC_C100024290	conserved hypothetical protein
						4	JC_C100024292	conserved hypothetical protein
						4	JC_C100024315	conserved hypothetical protein
						5	JC_C100024316	pectinesterase, putative
						4	JC_C100024355	cysteine desulfurylase, putative
						4	JC_C100024386	hypothetical protein RCOM_1340820
						3	JC_C100024412	NAC domain protein, IPR003441
						4	JC_C100024415	CBL-interacting protein kinase 13
						3	JC_C100024419	DNA binding protein, putative
						1	JC_C100024420	predicted protein
						1	JC_C100024463	hypothetical protein RCOM_0719270
						1	JC_C100024469	conserved hypothetical protein
						1	JC_C100024492	hypothetical protein RCOM_1617200
						4	JC_C100024525	beta-cyanoalanine synthase
						1	JC_C100024547	receptor protein kinase, putative
						4	JC_C100024551	predicted protein
						3	JC_C100024581	peroxisomal biogenesis factor, putative
						4	JC_C100024619	calmodulin, putative
						5	JC_C100024628	cinnamoyl-CoA reductase, putative
						1	JC_C100024632	PREDICTED: hypothetical protein
						4	JC_C100024640	methionine aminopeptidase, putative
						5	JC_C100024645	PEARLI 1-like protein
						2	JC_C100024658	Beta-expansin 3 precursor, putative
						0	JC_C100024697	Ethylene-responsive transcription factor, putative
						0	JC_C100024728	conserved hypothetical protein
						3	JC_C100024742	conserved hypothetical protein
						4	JC_C100024746	unknown
						5	JC_C100024782	lipid binding protein, putative
						2	JC_C100024824	transferase, putative
						0	JC_C100024857	unknown
						3	JC_C100024893	protein with unknown function
						3	JC_C100024906	Multiprotein-bridging factor, putative
						1	JC_C100024913	short-chain dehydrogenase, putative
						1	JC_C100024929	sugar transporter, putative
						2	JC_C100024965	unnamed protein product
						5	JC_C100025003	ACC oxidase ACCO2
						4	JC_C100025008	beta-galactosidase, putative
						3	JC_C100025016	unknown
						4	JC_C100025072	Maintenance of ploidy protein mob1, putative
						4	JC_C100025085	plastid jasmonates ZIM-domain protein
						3	JC_C100025100	conserved hypothetical protein
						1	JC_C100025109	phosphoinositide 5-phosphatase, putative
						3	JC_C100025115	conserved hypothetical protein
						4	JC_C100025128	topbp1, putative
						0	JC_C100025147	MYB transcription factor R2R3-like protein
						4	JC_C100025179	calmodulin binding protein, putative
						3	JC_C100025188	zinc/iron transporter, putative
						2	JC_C100025198	conserved hypothetical protein
						2	JC_C100025221	hypothetical protein RCOM_1314900
						3	JC_C100025234	AP2/ERF domain-containing transcription factor
						0	JC_C100025235	predicted protein
						3	JC_C100025265	beta-1,3-glucuronyltransferase, putative
						1	JC_C100025269	PREDICTED: hypothetical protein
						2	JC_C100025292	Potassium channel KAT3, putative
						3	JC_C100025298	hypothetical protein
						4	JC_C100025338	cytochrome P450, putative
						3	JC_C100025354	Aspartic proteinase nepenthesin-2 precursor, putative
						4	JC_C100025360	conserved hypothetical protein
						2	JC_C100025371	transcription factor, putative
						1	JC_C100025375	nucleic acid binding protein, putative
						1	JC_C100025378	ubiquitin-protein ligase, putative
						1	JC_C100025380	chaperone clpb, putative
						4	JC_C100025389	conserved hypothetical protein
						3	JC_C100025407	Adenine phosphoribosyltransferase, putative
						4	JC_C100025427	unnamed protein product
						3	JC_C100025448	protein phosphatase 2c, putative
						5	JC_C100025459	conserved hypothetical protein
						4	JC_C100025482	aspartate aminotransferase, putative
						4	JC_C100025495	PREDICTED: hypothetical protein
						4	JC_C100025496	predicted protein
						4	JC_C100025529	phosphofructokinase, putative
						4	JC_C100025535	predicted protein
						0	JC_C100025540	multidrug resistance protein 1, 2, putative
						0	JC_C100025555	protein phosphatase 2c, putative
						5	JC_C100025602	calmodulin binding protein, putative
						1	JC_C100025605	acid phosphatase, putative
						4	JC_C100025634	predicted protein
						4	JC_C100025638	conserved hypothetical protein
						1	JC_C100025656	Auxin response factor, putative
						3	JC_C100025657	Pectinesterase-2 precursor, putative
						1	JC_C100025668	fyve finger-containing phosphoinositide kinase, fyv1, putative
						1	JC_C100025669	DNA-directed RNA polymerase beta chain, putative
						4	JC_C100025720	putative MYB transcription factor
						3	JC_C100025729	williams-beuren syndrome critical region protein, putative
						3	JC_C100025732	protein phosphatase 2c, putative
						1	JC_C100025739	cytochrome P450, putative
						1	JC_C100025750	conserved hypothetical protein
						4	JC_C100025782	phosphofructokinase, putative
						4	JC_C100025789	Protein pim1, putative
						1	JC_C100025807	tonoplast intrinsic protein, putative
						3	JC_C100025814	PREDICTED: hypothetical protein
						4	JC_C100025841	predicted protein
						4	JC_C100025852	trehalose-6-phosphate synthase, putative
						5	JC_C100025858	predicted protein
						2	JC_C100025859	conserved hypothetical protein
						4	JC_C100025865	coproporphyrinogen III oxidase, putative
						4	JC_C100025866	Ent-kaurene synthase B, chloroplast precursor, putative
						3	JC_C100025882	predicted protein
						3	JC_C100025887	conserved hypothetical protein
						1	JC_C100025898	conserved hypothetical protein
						5	JC_C100025910	predicted protein
						4	JC_C100025913	WRKY transcription factor, putative
						4	JC_C100025929	triptychon and cpc, putative
						3	JC_C100025932	peroxidase
						4	JC_C100025967	predicted protein
						1	JC_C100025978	anthocyanidin reductase
						4	JC_C100025995	predicted protein
						1	JC_C100026008	diphosphonucleoside phosphohydrolase, putative
						3	JC_C100026016	serine carboxypeptidase, putative
						4	JC_C100026031	conserved hypothetical protein
						4	JC_C100026052	conserved hypothetical protein
						4	JC_C100026072	Ethylene-responsive transcription factor, putative
						1	JC_C100026075	Protein SIS1, putative
						4	JC_C100026088	Ethylene-responsive transcription factor, putative
						3	JC_C100026089	predicted protein
						4	JC_C100026111	pyruvate decarboxylase, putative
						3	JC_C100026112	predicted protein
						1	JC_C100026135	receptor kinase, putative
						4	JC_C100026150	trehalose-6-phosphate synthase, putative
						4	JC_C100026151	DNA binding protein, putative
						1	JC_C100026152	predicted protein
						3	JC_C100026158	PREDICTED: hypothetical protein
						3	JC_C100026159	Aquaporin NIP1.1, putative
						2	JC_C100026177	predicted protein
						4	JC_C100026266	transferase, transferring glycosyl groups, putative
						3	JC_C100026324	histone 2
						4	JC_C100026339	sulfate/bicarbonate/oxalate exchanger and transporter sat-1
						0	JC_C100026373	Patatin T5 precursor, putative
						1	JC_C100026385	predicted protein
						3	JC_C100026388	conserved hypothetical protein
						1	JC_C100026484	conserved hypothetical protein
						2	JC_C100026492	cdp-diacylglycerol--glycerol-3-phosphate 3-phosphatidyltransferase, putative
						1	JC_C100026497	Glucose-6-phosphate/phosphate translocator 2, chloroplast precursor, putative
						2	JC_C100026563	conserved hypothetical protein
						1	JC_C100026597	predicted protein
						5	JC_C100026607	Polyphenol oxidase, chloroplast precursor, putative
						4	JC_C100026617	Stem-specific protein TSJT1, putative
						2	JC_C100026634	ubiquitin conjugating enzyme, putative
						2	JC_C100026734	unnamed protein product
						3	JC_C100026735	zinc finger protein, putative
						1	JC_C100026743	predicted protein
						3	JC_C100026757	calmodulin binding protein, putative
						0	JC_C100026825	hypothetical protein POPTRDRAFT_231473
						4	JC_C100026838	trehalose-6-phosphate synthase, putative
						5	JC_C100026851	proteinase inhibitor
						2	JC_C100026852	proteinase inhibitor
						5	JC_C100026919	Ent-kaurene synthase A, chloroplast precursor, putative
						1	JC_C100026920	unknown
						2	JC_C100026937	predicted protein
						4	JC_C100026976	conserved hypothetical protein
						5	JC_C100027205	predicted protein
						2	JC_C100027243	predicted protein
						4	JC_C100027265	-
						0	JC_C100027294	conserved hypothetical protein
						1	JC_C100027341	UDP-glucosyltransferase, putative
						2	JC_C100027363	predicted protein
						3	JC_C100027728	UDP-glucosyltransferase, putative
						4	JC_C100027779	Major allergen Pru ar, putative
						1	JC_C100027802	heat shock protein, putative
						1	JC_C100027819	laccase, putative
						0	JC_C100027911	PREDICTED: hypothetical protein
						0	JC_C100027941	Anthranilate N-benzoyltransferase protein, putative
						0	JC_C100028344	predicted protein
						3	JC_C100028364	conserved hypothetical protein
						4	JC_C100028372	-
						3	JC_C100028815	predicted protein
						2	JC_C100028864	cytochrome P450, putative
						1	JC_C100029002	elongation factor 1-alpha, putative
						0	JC_C100029049	predicted protein
						4	JC_C100029092	protein binding protein, putative
						0	JC_C100029320	Kiwellin, putative
						2	JC_C100029736	-
						1	JC_C100030227	lyase, putative
						4	JC_C100030348	short chain alcohol dehydrogenase, putative
						5	JC_C100030499	Cationic peroxidase 1 precursor, putative
						4	JC_C100030597	chaperone protein DNAj, putative
						2	JC_C100030663	hypothetical protein
						5	JC_C100030834	glutathione s-transferase, putative
						3	JC_C100030864	serine-threonine protein kinase, plant-type, putative
						0	JC_C100030957	Kiwellin, putative
						3	JC_C100030982	predicted protein
						3	JC_C100030990	predicted protein
						5	JC_C100031008	2-oxoglutarate-dependent dioxygenase
						3	JC_C100031125	predicted protein
						4	JC_C100031219	hypothetical protein RCOM_1341480
						0	JC_C100031355	carboxilic ester hydrolase
						5	JC_C100031421	heat-shock protein, putative
						0	JC_C100031436	inorganic phosphate transporter, putative
						3	JC_C100031440	conserved hypothetical protein
						0	JC_C100031595	tyrosin/dopa decarboxylase
						2	JC_C100031690	conserved hypothetical protein
						4	JC_C100031774	protein with unknown function
						0	JC_C100031783	Cucumisin precursor, putative
						3	JC_C100032015	predicted protein
						3	JC_C100032174	conserved hypothetical protein
						4	JC_C100032183	Miraculin precursor, putative
						4	JC_C100032230	conserved hypothetical protein
						1	JC_C100032233	conserved hypothetical protein
						0	JC_C100032361	conserved hypothetical protein
						4	JC_C100032403	ATP binding protein, putative
						0	JC_C100032407	nitrate transporter, putative
						5	JC_C100032434	Major allergen Pru ar, putative
						3	JC_C100032519	o-methyltransferase, putative
						3	JC_C100032733	ccaat-binding transcription factor subunit A, putative
						4	JC_C100032755	-
						4	JC_C100032965	predicted protein
						5	JC_C100033137	germin-like protein GLP
						3	JC_C100033140	predicted protein
						3	JC_C100033241	DNA binding protein, putative
						1	JC_C100033255	conserved hypothetical protein
						0	JC_C100033350	serine-threonine protein kinase, plant-type, putative
						1	JC_C100033379	conserved hypothetical protein
						4	JC_C100033392	Polygalacturonase precursor, putative
						1	JC_C100033410	conserved hypothetical protein
						4	JC_C100033587	predicted protein
						0	JC_C100033592	predicted protein
						4	JC_C100033772	ring finger protein, putative
						1	JC_C100033897	predicted protein
						4	JC_C100034047	hydrolase, hydrolyzing O-glycosyl compounds, putative
						2	JC_C100034182	unknown
						1	JC_C100034248	ycf1
						4	JC_C100034272	Repetitive proline-rich cell wall protein 2 precursor, putative
						1	JC_C100034346	conserved hypothetical protein
						5	JC_C100034453	Major allergen Pru ar, putative
						4	JC_C100034515	Flavonol synthase/flavanone 3-hydroxylase, putative
						5	JC_C100034691	metal ion binding protein, putative
						1	JC_C100034834	predicted protein
						2	JC_C100035012	hypothetical protein
						4	JC_C100035198	hypothetical protein

## Sheet: Cluster 0
Cluster 0	N=73 genes
	< return
	Name	Description
	JC_C100031436	inorganic phosphate transporter, putative
	JC_C100001930	Xylem serine proteinase 1 precursor, putative
	JC_C100007495	glutathione s-transferase, putative
	JC_C100032407	nitrate transporter, putative
	JC_C100031355	carboxilic ester hydrolase
	JC_C100029320	Kiwellin, putative
	JC_C100026825	hypothetical protein POPTRDRAFT_231473
	JC_C100015061	9-cis-epoxycarotenoid dioxygenase, putative
	JC_C100014021	alcohol dehydrogenase, putative
	JC_C100025235	predicted protein
	JC_C100023932	predicted protein
	JC_C100002606	PREDICTED: hypothetical protein
	JC_C100022661	conserved hypothetical protein
	JC_C100019426	cytochrome P450, putative
	JC_C100031595	tyrosin/dopa decarboxylase
	JC_C100007580	o-methyltransferase, putative
	JC_C100011119	Leucoanthocyanidin dioxygenase, putative
	JC_C100022669	Flavonol 4'-sulfotransferase, putative
	JC_C100005136	Polygalacturonase precursor, putative
	JC_C100028344	predicted protein
	JC_C100012286	cytochrome P450
	JC_C100017288	(S)-N-methylcoclaurine 3'-hydroxylase isozyme, putative
	JC_C100004322	predicted protein
	JC_C100025147	MYB transcription factor R2R3-like protein
	JC_C100033592	predicted protein
	JC_C100001605	conserved hypothetical protein
	JC_C100016908	predicted protein
	JC_C100024728	conserved hypothetical protein
	JC_C100025555	protein phosphatase 2c, putative
	JC_C100017185	conserved hypothetical protein
	JC_C100001997	predicted protein
	JC_C100011487	dihydroflavonol 4-reductase
	JC_C100024857	unknown
	JC_C100001567	unknown
	JC_C100015510	conserved hypothetical protein
	JC_C100012396	Xyloglucan endotransglucosylase/hydrolase protein 14 precursor, putative
	JC_C100026373	Patatin T5 precursor, putative
	JC_C100007573	Beta-expansin 3 precursor, putative
	JC_C100007693	catechol o-methyltransferase related
	JC_C100013470	Gibberellin 20 oxidase, putative
	JC_C100032361	conserved hypothetical protein
	JC_C100025540	multidrug resistance protein 1, 2, putative
	JC_C100019037	predicted protein
	JC_C100012858	Auxin-induced protein 5NG4, putative
	JC_C100004976	-
	JC_C100012359	conserved hypothetical protein
	JC_C100003113	gtpase activating protein, putative
	JC_C100011343	beta-galactosidase, putative
	JC_C100013985	conserved hypothetical protein
	JC_C100019342	ammonium transporter, putative
	JC_C100013430	Late embryogenesis abundant protein D-7, putative
	JC_C100027294	conserved hypothetical protein
	JC_C100030957	Kiwellin, putative
	JC_C100014824	serine/threonine protein kinase, putative
	JC_C100033350	serine-threonine protein kinase, plant-type, putative
	JC_C100009167	hydroxycinnamoyl CoA shikimate/quinate hydroxycinnamoyltransferase
	JC_C100008768	kinesin heavy chain, putative
	JC_C100021106	tonoplast intrinsic protein, putative
	JC_C100019549	unknown
	JC_C100027911	PREDICTED: hypothetical protein
	JC_C100007519	flavonoid o-methyltransferase related
	JC_C100029049	predicted protein
	JC_C100021554	pectate lyase
	JC_C100021299	Lysosomal Pro-X carboxypeptidase, putative
	JC_C100005576	DNA binding protein, putative
	JC_C100022342	conserved hypothetical protein
	JC_C100031783	Cucumisin precursor, putative
	JC_C100009166	serine carboxypeptidase, putative
	JC_C100009583	peptide transporter, putative
	JC_C100018514	transcription factor, putative
	JC_C100027941	Anthranilate N-benzoyltransferase protein, putative
	JC_C100024697	Ethylene-responsive transcription factor, putative
	JC_C100015783	conserved hypothetical protein

## Sheet: Cluster 1
Cluster 1	N=395 genes
	< return
	Name	Description
	JC_C100002418	conserved hypothetical protein
	JC_C100026484	conserved hypothetical protein
	JC_C100020914	conserved hypothetical protein
	JC_C100004595	leucine-rich repeat protein, putative
	JC_C100008729	unnamed protein product
	JC_C100020111	predicted protein
	JC_C100018958	predicted protein
	JC_C100025978	anthocyanidin reductase
	JC_C100008430	Polynucleotidyl transferase, Ribonuclease H fold
	JC_C100009017	cytochrome P450, putative
	JC_C100016662	Cel9B
	JC_C100033410	conserved hypothetical protein
	JC_C100008836	conserved hypothetical protein
	JC_C100012180	Floral homeotic protein APETALA2, putative
	JC_C100009520	predicted protein
	JC_C100027341	UDP-glucosyltransferase, putative
	JC_C100018048	Remorin, putative
	JC_C100021003	conserved hypothetical protein
	JC_C100017225	conserved hypothetical protein
	JC_C100012609	RecName: Full=Chalcone--flavonone isomerase 2; Short=Chalcone isomerase 2
	JC_C100021202	ATP binding protein, putative
	JC_C100016730	protein binding protein, putative
	JC_C100021597	short-chain dehydrogenase, putative
	JC_C100007410	predicted protein
	JC_C100004211	gamma-tubulin complex component, putative
	JC_C100018230	Phospholipase C 4 precursor, putative
	JC_C100013618	predicted protein
	JC_C100018483	predicted protein
	JC_C100017858	Receptor protein kinase CLAVATA1 precursor, putative
	JC_C100019588	zinc transporter, putative
	JC_C100019881	Chaperone protein dnaJ 20, chloroplast precursor, putative
	JC_C100015474	Phospholipid-transporting ATPase, putative
	JC_C100015363	o-methyltransferase, putative
	JC_C100022572	alpha-expansin 3
	JC_C100013655	glycosyltransferase, putative
	JC_C100003742	predicted protein
	JC_C100006525	glutathione s-transferase, putative
	JC_C100024469	conserved hypothetical protein
	JC_C100005352	C-4 methyl sterol oxidase, putative
	JC_C100023265	protein binding protein, putative
	JC_C100010408	Pectinesterase inhibitor, putative
	JC_C100001057	receptor histidine kinase, putative
	JC_C100020271	ATP-dependent RNA helicase, putative
	JC_C100013533	Transcriptional factor TINY, putative
	JC_C100018229	conserved hypothetical protein
	JC_C100004579	unknown
	JC_C100013408	GTP binding protein, putative
	JC_C100015666	f-box family protein
	JC_C100020795	heat shock protein 70
	JC_C100017515	cytochrome P450, putative
	JC_C100022923	Pectate lyase precursor, putative
	JC_C100004789	UDP-N-acetylglucosamine--N-acetylmuramyl-(pentapeptide) pyrophosphoryl-undecaprenol N-acetylglucosamine transferase, putative
	JC_C100000796	predicted protein
	JC_C100022409	receptor protein kinase, putative
	JC_C100026008	diphosphonucleoside phosphohydrolase, putative
	JC_C100025656	Auxin response factor, putative
	JC_C100023269	WD-repeat protein, putative
	JC_C100009689	predicted protein
	JC_C100025739	cytochrome P450, putative
	JC_C100022947	Receptor protein kinase CLAVATA1 precursor, putative
	JC_C100019811	ATP binding protein, putative
	JC_C100007115	unnamed protein product
	JC_C100007327	predicted protein
	JC_C100009809	protein with unknown function
	JC_C100005818	conserved hypothetical protein
	JC_C100009342	Receptor protein kinase CLAVATA1 precursor, putative
	JC_C100006600	predicted protein
	JC_C100016817	Nodulin-26, putative
	JC_C100000765	conserved hypothetical protein
	JC_C100005919	Alpha-expansin 20 precursor, putative
	JC_C100015330	21 kDa protein precursor, putative
	JC_C100014068	predicted protein
	JC_C100017317	conserved hypothetical protein
	JC_C100002221	oligopeptide transporter, putative
	JC_C100018849	vesicle-associated membrane protein, putative
	JC_C100012398	Pectate lyase precursor, putative
	JC_C100023544	ankyrin repeat-containing protein, putative
	JC_C100001163	unnamed protein product
	JC_C100017825	hypothetical protein POPTRDRAFT_413626
	JC_C100022803	amino acid transporter, putative
	JC_C100020995	tropinone reductase, putative
	JC_C100015390	serine/threonine-protein kinase bri1, putative
	JC_C100001213	Phosphatase DCR2, putative
	JC_C100015242	conserved hypothetical protein
	JC_C100022535	myb124, putative
	JC_C100026135	receptor kinase, putative
	JC_C100016932	predicted protein
	JC_C100013226	lrr receptor protein kinase, putative
	JC_C100005246	predicted protein
	JC_C100018242	serine/threonine protein kinase, putative
	JC_C100001181	nitrate transporter, putative
	JC_C100012220	hypothetical protein RCOM_1355450
	JC_C100014420	maltose transporter
	JC_C100001799	predicted protein
	JC_C100025380	chaperone clpb, putative
	JC_C100007740	starch synthase, putative
	JC_C100017872	protein binding protein, putative
	JC_C100004439	glutamine synthetase
	JC_C100008362	serine/threonine protein kinase, putative
	JC_C100013811	predicted protein
	JC_C100017304	glycerate dehydrogenase, putative
	JC_C100010288	Polygalacturonase precursor, putative
	JC_C100034834	predicted protein
	JC_C100008981	predicted protein
	JC_C100004338	conserved hypothetical protein
	JC_C100020210	pentatricopeptide repeat-containing protein, putative
	JC_C100002217	synaptotagmin, putative
	JC_C100010388	phytochrome B, putative
	JC_C100025669	DNA-directed RNA polymerase beta chain, putative
	JC_C100018173	conserved hypothetical protein
	JC_C100017090	predicted protein
	JC_C100017336	cytochrome P450, putative
	JC_C100001653	predicted protein
	JC_C100017499	conserved hypothetical protein
	JC_C100023364	auxin-regulated protein-like protein
	JC_C100003855	unnamed protein product
	JC_C100000327	conserved hypothetical protein
	JC_C100014983	PREDICTED: hypothetical protein
	JC_C100033255	conserved hypothetical protein
	JC_C100022416	Inositol-tetrakisphosphate 1-kinase, putative
	JC_C100012407	phosphatidylinositol-4-phosphate 5-kinase, putative
	JC_C100017613	PREDICTED: similar to Rac-like GTP-binding protein RAC2
	JC_C100011019	protein kinase, putative
	JC_C100019225	Gibberellin receptor GID1, putative
	JC_C100021623	nitrogen fixation protein nifu, putative
	JC_C100033897	predicted protein
	JC_C100005842	dead box ATP-dependent RNA helicase, putative
	JC_C100017287	(S)-N-methylcoclaurine 3'-hydroxylase isozyme, putative
	JC_C100016919	PREDICTED: hypothetical protein
	JC_C100021166	GATA transcription factor, putative
	JC_C100021748	flavonoid 3'-hydroxylase
	JC_C100008260	DNA binding protein, putative
	JC_C100007917	conserved hypothetical protein
	JC_C100009590	PREDICTED: hypothetical protein isoform 1
	JC_C100022867	l-asparaginase, putative
	JC_C100010111	leucocyanidin reductase
	JC_C100009962	PREDICTED: hypothetical protein
	JC_C100002050	Gibberellin 3-beta-dioxygenase, putative
	JC_C100003439	conserved hypothetical protein
	JC_C100000468	transcription factor, putative
	JC_C100027819	laccase, putative
	JC_C100007736	unknown
	JC_C100007760	conserved hypothetical protein
	JC_C100023042	conserved hypothetical protein
	JC_C100005612	conserved hypothetical protein
	JC_C100001408	curcin
	JC_C100024913	short-chain dehydrogenase, putative
	JC_C100001059	conserved hypothetical protein
	JC_C100008673	conserved hypothetical protein
	JC_C100006741	kinase, putative
	JC_C100013837	protein phosphatase 2a, regulatory subunit, putative
	JC_C100011360	DNA binding protein, putative
	JC_C100012204	conserved hypothetical protein
	JC_C100019851	outward rectifying K+ channel
	JC_C100006083	protein transporter, putative
	JC_C100014296	Glucose-6-phosphate/phosphate translocator 1, chloroplast precursor, putative
	JC_C100025668	fyve finger-containing phosphoinositide kinase, fyv1, putative
	JC_C100020051	autoinhibited H+ ATPase
	JC_C100010919	inositol or phosphatidylinositol kinase, putative
	JC_C100016316	heat shock protein, putative
	JC_C100013723	calmodulin binding protein, putative
	JC_C100020980	predicted protein
	JC_C100021696	conserved hypothetical protein
	JC_C100023740	Cellulose synthase A catalytic subunit 3
	JC_C100004551	N-acetyltransferase, putative
	JC_C100017774	PREDICTED: hypothetical protein
	JC_C100015930	predicted protein
	JC_C100020310	Aspartic proteinase nepenthesin-1 precursor, putative
	JC_C100029002	elongation factor 1-alpha, putative
	JC_C100015375	tho2 protein, putative
	JC_C100013030	protein binding protein, putative
	JC_C100006671	ubiquitin-protein ligase, putative
	JC_C100015852	Root phototropism protein, putative
	JC_C100011940	cytochrome P450, putative
	JC_C100020138	conserved hypothetical protein
	JC_C100014623	mahogunin, putative
	JC_C100003355	predicted protein
	JC_C100007784	biotin carboxyl carrier protein subunit
	JC_C100013014	replication factor C/DNA polymerase III gamma-tau subunit, putative
	JC_C100025898	conserved hypothetical protein
	JC_C100002804	hypothetical protein VITISV_019505
	JC_C100005962	organic anion transporter, putative
	JC_C100000146	TRANSPARENT TESTA 1 protein, putative
	JC_C100005422	Chitin-inducible gibberellin-responsive protein, putative
	JC_C100003359	glucose-inhibited division family A protein
	JC_C100009611	conserved hypothetical protein
	JC_C100003896	predicted protein
	JC_C100023638	4-nitrophenylphosphatase, putative
	JC_C100023321	hypothetical protein RCOM_0996210
	JC_C100021035	heat shock protein, putative
	JC_C100013774	Oxalate oxidase 2 precursor, putative
	JC_C100024632	PREDICTED: hypothetical protein
	JC_C100013693	conserved hypothetical protein
	JC_C100015741	predicted protein
	JC_C100017191	predicted protein
	JC_C100017504	glycosyl transferase, CAZy family GT43
	JC_C100012306	transcription factor, putative
	JC_C100015786	isoamylase, putative
	JC_C100025807	tonoplast intrinsic protein, putative
	JC_C100030227	lyase, putative
	JC_C100023753	predicted protein
	JC_C100010946	nuclear receptor binding set domain containing protein 1, nsd, putative
	JC_C100015949	amino acid binding protein, putative
	JC_C100020196	PREDICTED: hypothetical protein
	JC_C100024492	hypothetical protein RCOM_1617200
	JC_C100013297	predicted protein
	JC_C100009683	predicted protein
	JC_C100014674	predicted protein
	JC_C100006810	PREDICTED: hypothetical protein
	JC_C100016859	conserved hypothetical protein
	JC_C100023814	class I chitinase, putative
	JC_C100034248	ycf1
	JC_C100017906	nucleolar GTP-binding protein, putative
	JC_C100003145	aldehyde dehydrogenase, putative
	JC_C100010487	predicted protein
	JC_C100008108	NADPH fad oxidoreductase, putative
	JC_C100004999	predicted protein
	JC_C100024463	hypothetical protein RCOM_0719270
	JC_C100013889	oligopeptide transporter, putative
	JC_C100007596	conserved hypothetical protein
	JC_C100022724	Aspartic proteinase nepenthesin-1 precursor, putative
	JC_C100015101	spore coat protein, putative
	JC_C100008503	predicted protein
	JC_C100022328	isoamylase, putative
	JC_C100000571	predicted protein
	JC_C100004176	synaptotagmin, putative
	JC_C100021143	carbonic anhydrase, putative
	JC_C100007979	conserved hypothetical protein
	JC_C100018817	DNA binding protein, putative
	JC_C100011996	structural maintenance of chromosomes 5 smc5, putative
	JC_C100018161	predicted protein
	JC_C100022755	SAB, putative
	JC_C100023880	predicted protein
	JC_C100003874	RNA exonuclease, putative
	JC_C100001594	conserved hypothetical protein
	JC_C100026075	Protein SIS1, putative
	JC_C100027802	heat shock protein, putative
	JC_C100026385	predicted protein
	JC_C100009009	protein binding protein, putative
	JC_C100010211	ring finger protein, putative
	JC_C100009647	DNA-binding protein MNB1B, putative
	JC_C100010227	nucleotide binding protein, putative
	JC_C100016685	RNA binding protein, putative
	JC_C100019416	PREDICTED: hypothetical protein
	JC_C100020975	zinc ion binding protein, putative
	JC_C100013613	PREDICTED: hypothetical protein
	JC_C100009007	predicted protein
	JC_C100017316	conserved hypothetical protein
	JC_C100018281	unnamed protein product
	JC_C100010828	predicted protein
	JC_C100023492	RNA binding protein, putative
	JC_C100019534	predicted protein
	JC_C100016997	Heat shock factor protein, putative
	JC_C100026920	unknown
	JC_C100026743	predicted protein
	JC_C100014726	serine-threonine protein kinase, plant-type, putative
	JC_C100023058	multidrug resistance pump, putative
	JC_C100002197	UDP-glucosyltransferase, putative
	JC_C100011124	ATCUL1
	JC_C100004797	conserved hypothetical protein
	JC_C100001169	conserved hypothetical protein
	JC_C100005117	translation initiation factor if-3, putative
	JC_C100018510	ATP-dependent DNA helicase pcrA, putative
	JC_C100003955	unknown
	JC_C100015948	transcription factor, putative
	JC_C100016352	PREDICTED: hypothetical protein
	JC_C100014040	PREDICTED: hypothetical protein
	JC_C100024929	sugar transporter, putative
	JC_C100013548	structural constituent of ribosome, putative
	JC_C100025375	nucleic acid binding protein, putative
	JC_C100017694	Serine/threonine-protein kinase SAPK10, putative
	JC_C100010521	predicted protein
	JC_C100017943	hexokinase, putative
	JC_C100007413	conserved hypothetical protein
	JC_C100003778	dead box ATP-dependent RNA helicase, putative
	JC_C100009648	PREDICTED: hypothetical protein
	JC_C100011852	ubx domain-containing, putative
	JC_C100016754	PREDICTED: hypothetical protein
	JC_C100009928	predicted protein
	JC_C100018327	pentatricopeptide repeat-containing protein, putative
	JC_C100008291	116 kD U5 small nuclear ribonucleoprotein component, putative
	JC_C100021119	ATP-dependent transporter, putative
	JC_C100007490	predicted protein
	JC_C100006491	cop9 signalosome complex subunit, putative
	JC_C100025109	phosphoinositide 5-phosphatase, putative
	JC_C100019118	Eukaryotic translation initiation factor 3 subunit, putative
	JC_C100009504	conserved hypothetical protein
	JC_C100011109	mutase family protein
	JC_C100022600	protein binding protein, putative
	JC_C100019808	Chromosome-associated kinesin KIF4A, putative
	JC_C100023407	conserved hypothetical protein
	JC_C100020869	Far upstream element-binding protein, putative
	JC_C100003456	predicted protein
	JC_C100015831	Early endosome antigen, putative
	JC_C100017775	LIM domain kinase, putative
	JC_C100022423	knotted-like homeobox protein
	JC_C100020359	Peptide transporter, putative
	JC_C100004424	Pectate lyase precursor, putative
	JC_C100021598	receptor protein kinase, putative
	JC_C100001566	conserved hypothetical protein
	JC_C100005003	Peroxidase 64 precursor, putative
	JC_C100010650	conserved hypothetical protein
	JC_C100018294	unnamed protein product
	JC_C100015601	kinesin light chain, putative
	JC_C100020056	RING-H2 finger protein ATL1M, putative
	JC_C100005293	predicted protein
	JC_C100018421	Gibberellin receptor GID1, putative
	JC_C100026597	predicted protein
	JC_C100017490	ubiquitin-protein ligase, putative
	JC_C100017196	predicted protein
	JC_C100011336	conserved hypothetical protein
	JC_C100025378	ubiquitin-protein ligase, putative
	JC_C100015708	vacuolar protein sorting, putative
	JC_C100034346	conserved hypothetical protein
	JC_C100016660	CMP-sialic acid transporter, putative
	JC_C100024420	predicted protein
	JC_C100005739	conserved hypothetical protein
	JC_C100015877	zinc finger protein, putative
	JC_C100026497	Glucose-6-phosphate/phosphate translocator 2, chloroplast precursor, putative
	JC_C100009175	predicted protein
	JC_C100017747	Myosin-9, putative
	JC_C100015907	predicted protein
	JC_C100026152	predicted protein
	JC_C100006652	tubulin beta chain, putative
	JC_C100024267	kinesin heavy chain, putative
	JC_C100012503	flavonoid 3',5'-hydroxylase
	JC_C100018240	conserved hypothetical protein
	JC_C100002771	flowering locus T like protein
	JC_C100010890	cytochrome P450 5-hydroxylase for coniferaldehyde, coniferyl alcohol and ferulic acid
	JC_C100017247	conserved hypothetical protein
	JC_C100008388	Pyrophosphate-energized vacuolar membrane proton pump, putative
	JC_C100004268	hypothetical protein RCOM_0867850
	JC_C100014218	serine/threonine-protein kinase bri1, putative
	JC_C100011462	predicted protein
	JC_C100012353	conserved hypothetical protein
	JC_C100020357	Ran GTPase binding protein, putative
	JC_C100014407	ATP binding protein, putative
	JC_C100001985	Transcription initiation factor IIF subunit beta, putative
	JC_C100033379	conserved hypothetical protein
	JC_C100006006	conserved hypothetical protein
	JC_C100023780	conserved hypothetical protein
	JC_C100011003	unnamed protein product
	JC_C100017519	Indole-3-acetic acid-amido synthetase GH3.3, putative
	JC_C100013530	predicted protein
	JC_C100016839	ankyrin repeat-containing protein, putative
	JC_C100016934	predicted protein
	JC_C100024017	Pollen-specific protein SF3, putative
	JC_C100018870	predicted protein
	JC_C100002916	50S ribosomal protein L14, putative
	JC_C100017067	conserved hypothetical protein
	JC_C100008805	predicted protein
	JC_C100012733	-
	JC_C100003271	predicted protein
	JC_C100002853	serine-type endopeptidase inhibitor, putative
	JC_C100021181	conserved hypothetical protein
	JC_C100000806	Alpha-N-arabinofuranosidase 1 precursor, putative
	JC_C100021112	unknown
	JC_C100008439	conserved hypothetical protein
	JC_C100017850	putative xyloglucan endotransglucosylase/hydrolase
	JC_C100022505	conserved hypothetical protein
	JC_C100006177	conserved hypothetical protein
	JC_C100005604	conserved hypothetical protein
	JC_C100020550	Histidine-containing phosphotransfer protein, putative
	JC_C100018333	heat shock protein, putative
	JC_C100032233	conserved hypothetical protein
	JC_C100010749	conserved hypothetical protein
	JC_C100006584	serine-threonine protein kinase, plant-type, putative
	JC_C100004063	UDP-glucosyltransferase, putative
	JC_C100010909	methionine sulfoxide reductase, putative
	JC_C100009214	protein with unknown function
	JC_C100012495	auxilin, putative
	JC_C100023145	PLE, putative
	JC_C100025605	acid phosphatase, putative
	JC_C100025750	conserved hypothetical protein
	JC_C100013379	PREDICTED: hypothetical protein
	JC_C100019809	conserved hypothetical protein
	JC_C100017909	predicted protein
	JC_C100019538	Protein grpE, putative
	JC_C100016159	mitochondrial phosphate carrier protein, putative
	JC_C100018989	predicted protein
	JC_C100014718	predicted protein
	JC_C100003393	predicted protein
	JC_C100015729	unnamed protein product
	JC_C100004146	glycosyltransferase, putative
	JC_C100025269	PREDICTED: hypothetical protein
	JC_C100008502	Spindle assembly checkpoint component mad1, putative
	JC_C100021906	protein kinase atn1, putative
	JC_C100009572	predicted protein
	JC_C100003147	predicted protein
	JC_C100010023	unnamed protein product
	JC_C100002931	cellulose synthase
	JC_C100003509	Ras-GTPase-activating protein-binding protein, putative
	JC_C100015186	conserved hypothetical protein
	JC_C100021766	replication factor A 1, rfa1, putative
	JC_C100024547	receptor protein kinase, putative

## Sheet: Cluster 2
Cluster 2	N=145 genes
	< return
	Name	Description
	JC_C100007566	predicted protein
	JC_C100004173	cytochrome P450, putative
	JC_C100024658	Beta-expansin 3 precursor, putative
	JC_C100009146	predicted protein
	JC_C100018981	PREDICTED: hypothetical protein isoform 2
	JC_C100016181	chalcone synthase
	JC_C100013466	Leucoanthocyanidin dioxygenase, putative
	JC_C100013121	conserved hypothetical protein
	JC_C100025371	transcription factor, putative
	JC_C100011981	hypothetical protein
	JC_C100010310	multidrug resistance protein 1, 2, putative
	JC_C100034182	unknown
	JC_C100017334	cytochrome P450
	JC_C100023522	Anthranilate N-benzoyltransferase protein, putative
	JC_C100012317	conserved hypothetical protein
	JC_C100018010	beta-carotene hydroxylase, putative
	JC_C100012885	nramp transporter
	JC_C100001339	chalcone synthase
	JC_C100014976	pentatricopeptide repeat-containing protein, putative
	JC_C100004581	predicted protein
	JC_C100020539	phosphofructokinase, putative
	JC_C100017134	conserved hypothetical protein
	JC_C100015329	Pectinesterase-1 precursor, putative
	JC_C100024965	unnamed protein product
	JC_C100021886	RecName: Full=Vignain; AltName: Full=Cysteine endopeptidase; Flags: Precursor
	JC_C100006279	conserved hypothetical protein
	JC_C100030663	hypothetical protein
	JC_C100016827	predicted protein
	JC_C100001171	predicted protein
	JC_C100017582	Rhicadhesin receptor precursor, putative
	JC_C100006276	PREDICTED: hypothetical protein
	JC_C100029736	-
	JC_C100018210	conserved hypothetical protein
	JC_C100005386	glutathione s-transferase, putative
	JC_C100022283	cytochrome P450, putative
	JC_C100020009	hypothetical protein RCOM_1264330
	JC_C100001990	mta/sah nucleosidase, putative
	JC_C100005068	type I inositol polyphosphate 5-phosphatase, putative
	JC_C100002241	cytochrome P450, putative
	JC_C100035012	hypothetical protein
	JC_C100011956	DNA-damage-inducible protein f, putative
	JC_C100002645	conserved hypothetical protein
	JC_C100015124	Major latex protein, putative
	JC_C100019421	PREDICTED: hypothetical protein
	JC_C100001989	mta/sah nucleosidase, putative
	JC_C100017723	heat stress transcription factor
	JC_C100012075	hypothetical protein
	JC_C100004825	cytochrome P450, putative
	JC_C100017458	predicted protein
	JC_C100018993	AP2 domain transcription factor RAP2.3, putative
	JC_C100001869	conserved hypothetical protein
	JC_C100011558	transcription factor, putative
	JC_C100008411	Early nodulin 16 precursor, putative
	JC_C100010933	Protein P21, putative
	JC_C100003596	glutathione s-transferase, putative
	JC_C100014694	sugar transporter, putative
	JC_C100022130	ADP,ATP carrier protein, putative
	JC_C100007812	Silicon transporter, putative
	JC_C100012070	-
	JC_C100027363	predicted protein
	JC_C100021713	Dof1 protein
	JC_C100013464	Gibberellin 20 oxidase, putative
	JC_C100017276	Lignin-forming anionic peroxidase precursor, putative
	JC_C100010184	conserved hypothetical protein
	JC_C100020513	phospholipase d, putative
	JC_C100026734	unnamed protein product
	JC_C100021466	conserved hypothetical protein
	JC_C100001054	calcium-dependent protein kinase, putative
	JC_C100023416	conserved hypothetical protein
	JC_C100015003	ORF 2
	JC_C100021340	nitrate transporter, putative
	JC_C100007688	AP2/ERF domain-containing transcription factor
	JC_C100004997	serine-threonine protein kinase, plant-type, putative
	JC_C100010148	conserved hypothetical protein
	JC_C100021449	r2r3-myb transcription factor, putative
	JC_C100011667	predicted protein
	JC_C100014890	ATP binding protein, putative
	JC_C100014771	inorganic phosphate transporter, putative
	JC_C100025292	Potassium channel KAT3, putative
	JC_C100011663	predicted protein
	JC_C100028864	cytochrome P450, putative
	JC_C100031690	conserved hypothetical protein
	JC_C100012904	1-aminocyclopropane-1-carboxylate oxidase, putative
	JC_C100019501	RecName: Full=UPF0497 membrane protein 10
	JC_C100010221	protein phosphatase 2c, putative
	JC_C100013349	Polygalacturonase precursor, putative
	JC_C100015865	predicted protein
	JC_C100026177	predicted protein
	JC_C100017365	oligopeptide transporter, putative
	JC_C100024824	transferase, putative
	JC_C100026937	predicted protein
	JC_C100025859	conserved hypothetical protein
	JC_C100000299	WD-repeat protein, putative
	JC_C100012071	hypothetical protein
	JC_C100021408	mitogen-activated protein kinase
	JC_C100004670	serine/threonine-protein kinase cx32, putative
	JC_C100022488	cytochrome P450, putative
	JC_C100008314	predicted protein
	JC_C100019694	predicted protein
	JC_C100013469	Flavonol synthase/flavanone 3-hydroxylase, putative
	JC_C100026563	conserved hypothetical protein
	JC_C100027243	predicted protein
	JC_C100020582	UDP-glucuronosyltransferase, putative
	JC_C100013897	conserved hypothetical protein
	JC_C100009613	protease inhibitor/seed storage/lipid transfer protein family protein
	JC_C100022492	PREDICTED: hypothetical protein
	JC_C100025198	conserved hypothetical protein
	JC_C100017041	superoxide dismutase copper chaperone, putative
	JC_C100013008	amino acid carrier
	JC_C100012891	NAC domain-containing protein, putative
	JC_C100026492	cdp-diacylglycerol--glycerol-3-phosphate 3-phosphatidyltransferase, putative
	JC_C100000645	homeobox protein, putative
	JC_C100002259	cytochrome P450, putative
	JC_C100013593	small heat-shock protein, putative
	JC_C100001861	serine-type endopeptidase inhibitor, putative
	JC_C100003394	conserved hypothetical protein
	JC_C100010361	Major allergen Pru ar, putative
	JC_C100002497	metal tolerance protein
	JC_C100023428	polygalacturonase, putative
	JC_C100022519	NAC domain protein, IPR003441
	JC_C100015556	PREDICTED: similar to plasma membrane H+ ATPase
	JC_C100016975	AMP dependent CoA ligase, putative
	JC_C100017079	21 kDa protein precursor, putative
	JC_C100008023	Ethylene-responsive transcription factor, putative
	JC_C100026852	proteinase inhibitor
	JC_C100007615	Peroxidase 47 precursor, putative
	JC_C100002609	predicted protein
	JC_C100005845	r2r3-myb transcription factor, putative
	JC_C100025221	hypothetical protein RCOM_1314900
	JC_C100009650	predicted protein
	JC_C100010020	conserved hypothetical protein
	JC_C100026634	ubiquitin conjugating enzyme, putative
	JC_C100013188	F-box and wd40 domain protein, putative
	JC_C100017331	conserved hypothetical protein
	JC_C100014642	short chain dehydrogenase, putative
	JC_C100021939	Boron transporter, putative
	JC_C100019357	NAC domain-containing protein, putative
	JC_C100006446	predicted protein
	JC_C100000448	WRKY transcription factor, putative
	JC_C100004172	cytochrome P450
	JC_C100009900	serine/threonine protein kinase, putative
	JC_C100020486	casein kinase, putative
	JC_C100017094	proline-rich protein
	JC_C100017091	sphingosine-1-phosphate phosphohydrolase, putative
	JC_C100006281	proteinase inhibitor

## Sheet: Cluster 3
Cluster 3	N=352 genes
	< return
	Name	Description
	JC_C100013465	Gibberellin 20 oxidase, putative
	JC_C100004336	cytochrome P450, putative
	JC_C100011943	serine-threonine protein kinase, plant-type, putative
	JC_C100013984	DELLA protein GAI1, putative
	JC_C100005485	transferase, transferring glycosyl groups, putative
	JC_C100010138	conserved hypothetical protein
	JC_C100008020	mutt domain protein, putative
	JC_C100030864	serine-threonine protein kinase, plant-type, putative
	JC_C100025814	PREDICTED: hypothetical protein
	JC_C100026388	conserved hypothetical protein
	JC_C100025657	Pectinesterase-2 precursor, putative
	JC_C100009347	ATP binding protein, putative
	JC_C100023934	conserved hypothetical protein
	JC_C100017236	predicted protein
	JC_C100008149	ATP binding protein, putative
	JC_C100015989	short chain alcohol dehydrogenase, putative
	JC_C100021401	conserved hypothetical protein
	JC_C100000485	conserved hypothetical protein
	JC_C100017690	multicopper oxidase, putative
	JC_C100014699	tso1, putative
	JC_C100001977	catalytic, putative
	JC_C100005465	tonoplast intrinsic protein, putative
	JC_C100012358	plasma membrane intrinsic protein
	JC_C100022647	predicted protein
	JC_C100015143	endo-1,4-beta-glucanase, putative
	JC_C100000482	cytochrome P450, putative
	JC_C100016534	Nodulation receptor kinase precursor, putative
	JC_C100025298	hypothetical protein
	JC_C100015357	Benzoate carboxyl methyltransferase, putative
	JC_C100010039	predicted protein
	JC_C100005218	conserved hypothetical protein
	JC_C100003149	predicted protein
	JC_C100004468	diphosphoinositol polyphosphate phosphohydrolase, putative
	JC_C100006146	predicted protein
	JC_C100016808	Auxin-induced protein 5NG4, putative
	JC_C100023837	conserved hypothetical protein
	JC_C100025448	protein phosphatase 2c, putative
	JC_C100022510	LRR-family protein
	JC_C100004774	conserved hypothetical protein
	JC_C100020900	conserved hypothetical protein
	JC_C100003576	glutathione s-transferase, putative
	JC_C100005031	nbs-lrr resistance protein
	JC_C100021642	predicted protein
	JC_C100022057	60S ribosomal protein L34, putative
	JC_C100001644	Peptide transporter, putative
	JC_C100025732	protein phosphatase 2c, putative
	JC_C100011769	hydrolase, hydrolyzing O-glycosyl compounds, putative
	JC_C100026324	histone 2
	JC_C100011471	ATP binding protein, putative
	JC_C100022551	Protein HVA22, putative
	JC_C100032519	o-methyltransferase, putative
	JC_C100024419	DNA binding protein, putative
	JC_C100010098	xenotropic and polytropic murine leukemia virus receptor pho1, putative
	JC_C100019318	predicted protein
	JC_C100021242	tonoplast intrinsic protein, putative
	JC_C100023228	hydrolase, putative
	JC_C100021815	Ocs element-binding factor, putative
	JC_C100006602	conserved hypothetical protein
	JC_C100009676	laccase, putative
	JC_C100011210	conserved hypothetical protein
	JC_C100006726	ceramidase, putative
	JC_C100009929	Brassinosteroid-regulated protein BRU1 precursor, putative
	JC_C100017122	conserved hypothetical protein
	JC_C100006806	Peroxidase 2 precursor, putative
	JC_C100022272	conserved hypothetical protein
	JC_C100009993	conserved hypothetical protein
	JC_C100009010	-
	JC_C100013167	Microtubule-associated protein futsch, putative
	JC_C100022830	Pollen-specific protein SF3, putative
	JC_C100006271	4-Coumarate:CoA ligase
	JC_C100016872	conserved hypothetical protein
	JC_C100011795	conserved hypothetical protein
	JC_C100012695	Cysteine and glycine-rich protein, putative
	JC_C100015150	DUF26 domain-containing protein 1 precursor, putative
	JC_C100023861	conserved hypothetical protein
	JC_C100020454	Auxin-binding protein ABP19a precursor, putative
	JC_C100005284	bromodomain-containing protein, putative
	JC_C100022808	AP2 domain-containing transcription factor
	JC_C100014911	spermine synthase, putative
	JC_C100007193	phospholipase C, putative
	JC_C100006099	PREDICTED: hypothetical protein
	JC_C100011028	Brassinosteroid LRR receptor kinase precursor, putative
	JC_C100009788	-
	JC_C100031440	conserved hypothetical protein
	JC_C100024906	Multiprotein-bridging factor, putative
	JC_C100019788	zinc finger protein, putative
	JC_C100019511	-
	JC_C100006480	conserved hypothetical protein
	JC_C100013909	predicted protein
	JC_C100030982	predicted protein
	JC_C100000257	PREDICTED: hypothetical protein
	JC_C100011409	zinc finger protein, putative
	JC_C100022743	argininosuccinate lyase, putative
	JC_C100019105	conserved hypothetical protein
	JC_C100022312	conserved hypothetical protein
	JC_C100002894	unknown
	JC_C100002306	predicted protein
	JC_C100015011	Kinesin heavy chain, putative
	JC_C100022532	DNA binding protein, putative
	JC_C100022538	homeobox protein, putative
	JC_C100015041	predicted protein
	JC_C100011878	AT5g21070/T10F18_100
	JC_C100025887	conserved hypothetical protein
	JC_C100023655	glutaredoxin, grx, putative
	JC_C100019478	PREDICTED: hypothetical protein
	JC_C100026112	predicted protein
	JC_C100023876	cytochrome P450
	JC_C100005187	SAUR family protein
	JC_C100022950	serine-threonine protein kinase, plant-type, putative
	JC_C100004828	-
	JC_C100011202	conserved hypothetical protein
	JC_C100006784	Late seed maturation protein P8B6, putative
	JC_C100003859	major allergen Pru ar 1-like protein
	JC_C100004848	calcium-binding EF-hand protein
	JC_C100022240	14-3-3 protein, putative
	JC_C100025729	williams-beuren syndrome critical region protein, putative
	JC_C100007598	acetylglucosaminyltransferase, putative
	JC_C100012584	predicted protein
	JC_C100010159	zinc finger protein, putative
	JC_C100005492	conserved hypothetical protein
	JC_C100001970	chlorophyll A/B binding protein, putative
	JC_C100026158	PREDICTED: hypothetical protein
	JC_C100002716	conserved hypothetical protein
	JC_C100026016	serine carboxypeptidase, putative
	JC_C100023327	conserved hypothetical protein
	JC_C100003842	major allergen Pru ar 1-like protein
	JC_C100016464	Ribulose bisphosphate carboxylase/oxygenase activase 1, chloroplast precursor, putative
	JC_C100023477	conserved hypothetical protein
	JC_C100010960	6,7-dimethyl-8-ribityllumazine synthase, putative
	JC_C100023657	glutaredoxin, grx, putative
	JC_C100007520	o-methyltransferase, putative
	JC_C100011076	Nodulin, putative
	JC_C100019428	serine/threonine-specific protein kinase, putative
	JC_C100006113	receptor protein kinase, putative
	JC_C100005247	latex plastidic aldolase-like protein
	JC_C100017070	calmodulin, putative
	JC_C100001806	beta-tubulin
	JC_C100019155	predicted protein
	JC_C100010099	-
	JC_C100009369	conserved hypothetical protein
	JC_C100025188	zinc/iron transporter, putative
	JC_C100010141	conserved hypothetical protein
	JC_C100005533	Sporulation protein RMD5, putative
	JC_C100010695	predicted protein
	JC_C100002206	conserved hypothetical protein
	JC_C100010632	predicted protein
	JC_C100019836	kinase, putative
	JC_C100021171	60S ribosomal protein L12, putative
	JC_C100024204	glutaredoxin, grx, putative
	JC_C100010867	predicted protein
	JC_C100001664	predicted protein
	JC_C100008650	transcription factor, putative
	JC_C100014931	predicted protein
	JC_C100003710	conserved hypothetical protein
	JC_C100006869	proteasome subunit alpha type, putative
	JC_C100021470	Zeamatin precursor, putative
	JC_C100021985	predicted protein
	JC_C100020741	predicted protein
	JC_C100013072	specific tissue protein 2
	JC_C100018054	steroid binding protein, putative
	JC_C100020379	Flavonol 4'-sulfotransferase, putative
	JC_C100032015	predicted protein
	JC_C100006545	PREDICTED: hypothetical protein
	JC_C100026159	Aquaporin NIP1.1, putative
	JC_C100005850	PREDICTED: hypothetical protein
	JC_C100025407	Adenine phosphoribosyltransferase, putative
	JC_C100003492	WD-repeat protein, putative
	JC_C100026757	calmodulin binding protein, putative
	JC_C100018972	conserved hypothetical protein
	JC_C100025354	Aspartic proteinase nepenthesin-2 precursor, putative
	JC_C100018876	conserved hypothetical protein
	JC_C100026735	zinc finger protein, putative
	JC_C100020017	Auxin-induced protein 5NG4, putative
	JC_C100017927	conserved hypothetical protein
	JC_C100028364	conserved hypothetical protein
	JC_C100000399	predicted protein
	JC_C100004509	PREDICTED: hypothetical protein isoform 3
	JC_C100023164	PREDICTED: hypothetical protein isoform 1
	JC_C100022144	conserved hypothetical protein
	JC_C100007403	Aspartic proteinase nepenthesin-1 precursor, putative
	JC_C100025234	AP2/ERF domain-containing transcription factor
	JC_C100023530	plant mitotic spindle assembly checkpoint protein mad2, putative
	JC_C100009870	conserved hypothetical protein
	JC_C100021675	BRASSINOSTEROID INSENSITIVE 1-associated receptor kinase 1 precursor, putative
	JC_C100033241	DNA binding protein, putative
	JC_C100014030	xenotropic and polytropic murine leukemia virus receptor ids-4, putative
	JC_C100017682	predicted protein
	JC_C100014955	sulfate/bicarbonate/oxalate exchanger and transporter sat-1
	JC_C100024742	conserved hypothetical protein
	JC_C100030990	predicted protein
	JC_C100009162	unknown
	JC_C100023159	predicted protein
	JC_C100010624	cyclin B, putative
	JC_C100012805	conserved hypothetical protein
	JC_C100018732	transcription factor, putative
	JC_C100007167	beta-hydroxyacyl-acyl carrier protein dehydratase
	JC_C100015693	short-chain dehydrogenase, putative
	JC_C100001975	predicted protein
	JC_C100023941	fatty acid desaturase, putative
	JC_C100009581	predicted protein
	JC_C100004847	PREDICTED: hypothetical protein
	JC_C100003248	predicted protein
	JC_C100025265	beta-1,3-glucuronyltransferase, putative
	JC_C100014975	acyltransferase, putative
	JC_C100001211	cyclin B, putative
	JC_C100020255	predicted protein
	JC_C100033140	predicted protein
	JC_C100016191	predicted protein
	JC_C100007579	o-methyltransferase, putative
	JC_C100021006	ftsj, putative
	JC_C100021991	predicted protein
	JC_C100022865	predicted protein
	JC_C100022967	predicted protein
	JC_C100017242	Aquaporin PIP1.3, putative
	JC_C100013087	conserved hypothetical protein
	JC_C100010566	Chaperone protein dnaJ, putative
	JC_C100023448	predicted protein
	JC_C100002896	huntingtin interacting protein, putative
	JC_C100019858	cytochrome P450, putative
	JC_C100032733	ccaat-binding transcription factor subunit A, putative
	JC_C100014578	acyl carrier protein, putative
	JC_C100016056	Tubby protein, putative
	JC_C100012698	predicted protein
	JC_C100025932	peroxidase
	JC_C100007839	ubiquitin-protein ligase, putative
	JC_C100025115	conserved hypothetical protein
	JC_C100022248	conserved hypothetical protein
	JC_C100019179	PREDICTED: hypothetical protein
	JC_C100003990	conserved hypothetical protein
	JC_C100004540	predicted protein
	JC_C100009739	predicted protein
	JC_C100006365	3-hydroxyisobutyrate dehydrogenase, putative
	JC_C100006960	Xyloglucan endotransglucosylase/hydrolase protein 9 precursor, putative
	JC_C100015525	extensin, proline-rich protein, putative
	JC_C100032174	conserved hypothetical protein
	JC_C100006837	importin beta-1, putative
	JC_C100007939	transferase, putative
	JC_C100000380	predicted protein
	JC_C100005969	phospholipase d delta, putative
	JC_C100022896	bcr-associated protein, bap, putative
	JC_C100010905	Leucine-rich repeat receptor protein kinase EXS precursor, putative
	JC_C100016163	alpha-2,8-sialyltransferase 8b, putative
	JC_C100024893	protein with unknown function
	JC_C100016907	disease resistance-responsive family protein
	JC_C100021770	SP1L, putative
	JC_C100009830	mak, putative
	JC_C100016566	conserved hypothetical protein
	JC_C100017767	predicted protein
	JC_C100014915	predicted protein
	JC_C100000562	unnamed protein product
	JC_C100001385	conserved hypothetical protein
	JC_C100010254	universal stress protein
	JC_C100015000	ring finger protein, putative
	JC_C100011481	conserved hypothetical protein
	JC_C100015775	Reticuline oxidase precursor, putative
	JC_C100021186	Auxin response factor, putative
	JC_C100010059	predicted protein
	JC_C100022831	conserved hypothetical protein
	JC_C100004603	catalytic, putative
	JC_C100016644	PREDICTED: hypothetical protein
	JC_C100020952	LIM1
	JC_C100012088	cinnamoyl-CoA reductase, putative
	JC_C100009352	2-oxoglutarate-dependent dioxygenase
	JC_C100008495
	JC_C100003021	protein-s isoprenylcysteine O-methyltransferase, putative
	JC_C100020016	ring finger protein, putative
	JC_C100013840	predicted protein
	JC_C100007469	DNA-directed RNA polymerase II 19 kD polypeptide rpb7, putative
	JC_C100011880	PREDICTED: hypothetical protein
	JC_C100004177	conserved hypothetical protein
	JC_C100010949	catalytic, putative
	JC_C100004219	C2 domain-containing protein
	JC_C100011955	unknown
	JC_C100008318	1,2-diacylglycerol 3-beta-galactosyltransferase, putative
	JC_C100015331	hydrolase, acting on ester bonds, putative
	JC_C100007130	conserved hypothetical protein
	JC_C100006978	fasciclin-like arabinogalactan protein
	JC_C100023342	brca1 associated ring domain, putative
	JC_C100006559	unknown
	JC_C100016322	conserved hypothetical protein
	JC_C100020504	Protein SEY1, putative
	JC_C100009490	histone H3, expressed
	JC_C100000750	hypothetical protein ARALYDRAFT_486090
	JC_C100018120	21 kDa protein precursor, putative
	JC_C100024412	NAC domain protein, IPR003441
	JC_C100020784	conserved hypothetical protein
	JC_C100006513	cyclin B, putative
	JC_C100028815	predicted protein
	JC_C100025882	predicted protein
	JC_C100022699	Blue copper protein precursor, putative
	JC_C100025016	unknown
	JC_C100016136	conserved hypothetical protein
	JC_C100009623	conserved hypothetical protein
	JC_C100008233	cytochrome P450, putative
	JC_C100002932	-
	JC_C100016284	conserved hypothetical protein
	JC_C100002898	predicted protein
	JC_C100013899	conserved hypothetical protein
	JC_C100003909	ATP binding protein, putative
	JC_C100015767	Nonspecific lipid-transfer protein, putative
	JC_C100020507	Endosomal P24A protein precursor, putative
	JC_C100010567	predicted protein
	JC_C100004702	putative DRE-binding ERF3
	JC_C100023263	kinase, putative
	JC_C100012338	glycosyl transferase
	JC_C100009708	PREDICTED: hypothetical protein
	JC_C100006852	predicted protein
	JC_C100017899	unknown
	JC_C100027728	UDP-glucosyltransferase, putative
	JC_C100009313	hypothetical protein POPTRDRAFT_416266
	JC_C100006121	CDK, putative
	JC_C100020238	RecName: Full=UPF0497 membrane protein 18
	JC_C100017166	conserved hypothetical protein
	JC_C100003767	serine carboxypeptidase, putative
	JC_C100015460	kinase, putative
	JC_C100005166	protein kinase, putative
	JC_C100031125	predicted protein
	JC_C100001232	26S protease regulatory subunit 6b, putative
	JC_C100017149	Protein ABIL2, putative
	JC_C100002933	abscisic stress ripening-like protein
	JC_C100020041	PREDICTED: hypothetical protein
	JC_C100022558	predicted protein
	JC_C100020706	peroxisomal membrane protein pmp34, putative
	JC_C100015339	predicted protein
	JC_C100010071	predicted protein
	JC_C100013619	Acyl-protein thioesterase, putative
	JC_C100010291	conserved hypothetical protein
	JC_C100006977	ccaat-binding transcription factor subunit A, putative
	JC_C100016207	predicted protein
	JC_C100005512	conserved hypothetical protein
	JC_C100005608	conserved hypothetical protein
	JC_C100011417	exocyst complex component sec3, putative
	JC_C100009817	predicted protein
	JC_C100013870	nucleic acid binding protein, putative
	JC_C100005420	ubiquitin fusion degradaton protein, putative
	JC_C100023687	conserved hypothetical protein
	JC_C100017437	zinc finger protein, putative
	JC_C100021476	predicted protein
	JC_C100019149	chloroplast-targeted copper chaperone, putative
	JC_C100005963	ankyrin repeat domain protein, putative
	JC_C100001823	sucrose carrier
	JC_C100004379	hypothetical protein ARALYDRAFT_482458
	JC_C100010100	-
	JC_C100025100	conserved hypothetical protein
	JC_C100018828	glutathione synthetase, putative
	JC_C100015228	Serine/threonine-protein kinase SAPK10, putative
	JC_C100020314	putative F-box and leucine-rich repeat protein
	JC_C100016870	electron transporter, putative
	JC_C100011431	metalloendopeptidase, putative
	JC_C100023967	caax prenyl protease ste24, putative
	JC_C100026089	predicted protein
	JC_C100024581	peroxisomal biogenesis factor, putative

## Sheet: Cluster 4
Cluster 4	N=426 genes
	< return
	Name	Description
	JC_C100006770	unnamed protein product
	JC_C100030597	chaperone protein DNAj, putative
	JC_C100024551	predicted protein
	JC_C100034515	Flavonol synthase/flavanone 3-hydroxylase, putative
	JC_C100014171	hypothetical protein
	JC_C100011555	PREDICTED: hypothetical protein
	JC_C100020063	GTP binding protein, putative
	JC_C100021567	predicted protein
	JC_C100010813	conserved hypothetical protein
	JC_C100025852	trehalose-6-phosphate synthase, putative
	JC_C100014894	conserved hypothetical protein
	JC_C100019758	translation initiation factor-like protein
	JC_C100010747	conserved hypothetical protein
	JC_C100018879	Light-inducible protein CPRF-2, putative
	JC_C100004032	UDP-glucosyltransferase, putative
	JC_C100032230	conserved hypothetical protein
	JC_C100003085	predicted protein
	JC_C100017511	alcohol dehydrogenase, putative
	JC_C100019941	conserved hypothetical protein
	JC_C100002250	cytochrome P450, putative
	JC_C100026031	conserved hypothetical protein
	JC_C100007932	AP2/ERF domain-containing transcription factor
	JC_C100012896	conserved hypothetical protein
	JC_C100019804	unknown
	JC_C100001899	conserved hypothetical protein
	JC_C100011221	Patatin T5 precursor, putative
	JC_C100025866	Ent-kaurene synthase B, chloroplast precursor, putative
	JC_C100026617	Stem-specific protein TSJT1, putative
	JC_C100013070	predicted protein
	JC_C100002911	Casbene synthase, chloroplast precursor, putative
	JC_C100007195	cytochrome P450, putative
	JC_C100017318	ESC, putative
	JC_C100001572	conserved hypothetical protein
	JC_C100026339	sulfate/bicarbonate/oxalate exchanger and transporter sat-1	oxalate exchanger and transporter sat-1
	JC_C100002425	PREDICTED: hypothetical protein
	JC_C100022587	pho1-like protein
	JC_C100022516	Dehydration-responsive element-binding protein 1B, putative
	JC_C100026072	Ethylene-responsive transcription factor, putative
	JC_C100009913	chaperone protein DNAj, putative
	JC_C100017399	acetohydroxyacid isomeroreductase
	JC_C100018023	arsenite transport protein, putative
	JC_C100026838	trehalose-6-phosphate synthase, putative
	JC_C100014625	basic 7S globulin 2 precursor small subunit, putative
	JC_C100009865	ATP binding protein, putative
	JC_C100015356	predicted protein
	JC_C100008228	conserved hypothetical protein
	JC_C100015189	type I inositol polyphosphate 5-phosphatase, putative
	JC_C100016532	predicted protein
	JC_C100007339	flavonoid 3-hydroxylase, putative
	JC_C100014265	predicted protein
	JC_C100007281	conserved hypothetical protein
	JC_C100003158	protein disulfide isomerase, putative
	JC_C100034047	hydrolase, hydrolyzing O-glycosyl compounds, putative
	JC_C100022885	cytochrome P450, putative
	JC_C100011576	syntaxin, plant, putative
	JC_C100021017	Elicitor-responsive protein, putative
	JC_C100022861	cytochrome P450, putative
	JC_C100022776	unnamed protein product
	JC_C100008961	transferase, putative
	JC_C100019973	o-methyltransferase, putative
	JC_C100023719	late embryogenesis protein-5
	JC_C100021137	Kiwellin, putative
	JC_C100017013	Adenosine 3'-phospho 5'-phosphosulfate transporter, putative
	JC_C100005459	nucleic acid binding protein, putative
	JC_C100005782	predicted protein
	JC_C100015321	conserved hypothetical protein
	JC_C100009909	GTP cyclohydrolase I, putative
	JC_C100018331	metal ion binding protein, putative
	JC_C100005126	conserved hypothetical protein
	JC_C100025338	cytochrome P450, putative
	JC_C100020589	leucoanthocyanidin dioxygenase, putative
	JC_C100023599	WRKY transcription factor, putative
	JC_C100021980	predicted protein
	JC_C100016059	conserved hypothetical protein
	JC_C100016035	unnamed protein product
	JC_C100019172	lipoxygenase, putative
	JC_C100019734	predicted protein
	JC_C100033772	ring finger protein, putative
	JC_C100003263	Ferredoxin-3, chloroplast precursor, putative
	JC_C100031219	hypothetical protein RCOM_1341480
	JC_C100013871	conserved hypothetical protein
	JC_C100019843	PREDICTED: hypothetical protein
	JC_C100020517	predicted protein
	JC_C100023116	Salutaridinol 7-O-acetyltransferase, putative
	JC_C100009686	conserved hypothetical protein
	JC_C100012543	Auxin-induced protein 5NG4, putative
	JC_C100022878	conserved hypothetical protein
	JC_C100008813	Insulin-degrading enzyme, putative
	JC_C100019101	histidine kinase cytokinin receptor
	JC_C100003411	amino acid transporter
	JC_C100003642	conserved hypothetical protein
	JC_C100015229	conserved hypothetical protein
	JC_C100010345	epoxide hydrolase, putative
	JC_C100004504	ATP binding protein, putative
	JC_C100003291	conserved hypothetical protein
	JC_C100009439	conserved hypothetical protein
	JC_C100024415	CBL-interacting protein kinase 13
	JC_C100025427	unnamed protein product
	JC_C100010362	major allergen Pru ar 1-like protein
	JC_C100025085	plastid jasmonates ZIM-domain protein
	JC_C100026150	trehalose-6-phosphate synthase, putative
	JC_C100010228	Major allergen Pru ar, putative
	JC_C100013066	sugar transporter, putative
	JC_C100006194	GTP binding protein, putative
	JC_C100021079	RecName: Full=Non-symbiotic hemoglobin 2; AltName: Full=Hb2; AltName: Full=SOLly GLB2
	JC_C100015997	DNA binding protein, putative
	JC_C100020725	predicted protein
	JC_C100022741	conserved hypothetical protein
	JC_C100017666	conserved hypothetical protein
	JC_C100012964	nitrate reductase, putative
	JC_C100014744	ethylene receptor, putative
	JC_C100009893	DUF26 domain-containing protein 1 precursor, putative
	JC_C100015565	Protein C10orf22, putative
	JC_C100012345	peroxidase
	JC_C100018633	predicted protein
	JC_C100025995	predicted protein
	JC_C100011745	l-ascorbate oxidase, putative
	JC_C100001822	conserved hypothetical protein
	JC_C100022393	DNA binding protein, putative
	JC_C100001053	predicted protein
	JC_C100001866	cytochrome P450, putative
	JC_C100009603	predicted protein
	JC_C100024292	conserved hypothetical protein
	JC_C100025008	beta-galactosidase, putative
	JC_C100019831	cytochrome P450, putative
	JC_C100000110	laccase, putative
	JC_C100007963	l-lactate dehydrogenase, putative
	JC_C100007149	DUF26 domain-containing protein 2 precursor, putative
	JC_C100011241	leucine-rich repeat-containing protein, putative
	JC_C100015544	4-hydroxyphenylpyruvate dioxygenase, putative
	JC_C100023778	gibberellin 2-oxidase, putative
	JC_C100001524	cinnamate 4-hydroxylase, putative
	JC_C100010465	unknown
	JC_C100010206	predicted protein
	JC_C100007209	conserved hypothetical protein
	JC_C100007831	WRKY transcription factor, putative
	JC_C100016821	cystathionine gamma-synthase, putative
	JC_C100003294	calmodulin binding protein, putative
	JC_C100003313	stem-specific protein tsjt1, putative
	JC_C100029092	protein binding protein, putative
	JC_C100020786	Glucan endo-1,3-beta-glucosidase precursor, putative
	JC_C100012997	gamma-thionin PPT precursor defensin 1-like protein
	JC_C100019929	unnamed protein product
	JC_C100014011	Mitochondrial deoxynucleotide carrier, putative
	JC_C100008620	ubiquitin-conjugating enzyme E2, putative
	JC_C100023703	multidrug resistance-associated protein 2, 6 (mrp2, 6), abc-transoprter, putative
	JC_C100019767	imidazole glycerol phosphate synthase subunit hisf, putative
	JC_C100024525	beta-cyanoalanine synthase
	JC_C100005376	heat-shock protein, putative
	JC_C100022458	conserved hypothetical protein
	JC_C100024746	unknown
	JC_C100025789	Protein pim1, putative
	JC_C100007197	predicted protein
	JC_C100017989	multidrug resistance-associated protein 1, 3 (mrp1, 3), abc-transoprter, putative
	JC_C100009331	Desacetoxyvindoline 4-hydroxylase, putative
	JC_C100023920	dead box ATP-dependent RNA helicase, putative
	JC_C100001496	ATP-dependent RNA helicase, putative
	JC_C100008336	acetyltransferase, putative
	JC_C100025128	topbp1, putative
	JC_C100008450	bromodomain-containing protein, putative
	JC_C100032755	-
	JC_C100001624	conserved hypothetical protein
	JC_C100002060	disulfide oxidoreductase, putative
	JC_C100017776	predicted protein
	JC_C100024243	Monoglyceride lipase, putative
	JC_C100019476	PREDICTED: hypothetical protein
	JC_C100009306	brix domain containing protein, putative
	JC_C100014259	U3 small nucleolar RNA-associated protein, putative
	JC_C100014280	predicted protein
	JC_C100000435	alcohol dehydrogenase, putative
	JC_C100015843	conserved hypothetical protein
	JC_C100015337	calcium ion binding protein, putative
	JC_C100005010	vacuolar sorting protein, putative
	JC_C100020673	Serine/threonine-protein kinase PBS1, putative
	JC_C100024131	predicted protein
	JC_C100013192	non-symbiotic hemoglobin, putative
	JC_C100010748	protein with unknown function
	JC_C100020306	conserved hypothetical protein
	JC_C100014980	Auxin-responsive protein IAA4, putative
	JC_C100021838	PREDICTED: hypothetical protein isoform 1
	JC_C100015480	l-aspartate oxidase, putative
	JC_C100007113	predicted protein
	JC_C100006195	Protein kinase APK1B, chloroplast precursor, putative
	JC_C100015532	arsenite inducuble RNA associated protein aip-1, putative
	JC_C100010052	DNA-binding protein RAV1, putative
	JC_C100017964	glutamate synthase, putative
	JC_C100011318	conserved hypothetical protein
	JC_C100018496	AP2/ERF domain-containing transcription factor
	JC_C100003425	UDP-glucosyltransferase, putative
	JC_C100000679	mitochondrial carrier protein, putative
	JC_C100021176	Glutamine amidotransferase subunit pdxT, putative
	JC_C100003349	S-adenosylmethionine-dependent methyltransferase, putative
	JC_C100003068	1-deoxyxylulose-5-phosphate synthase, putative
	JC_C100019926	glutathione reductase
	JC_C100009285	serine-threonine protein kinase, plant-type, putative
	JC_C100018059	predicted protein
	JC_C100015753	conserved hypothetical protein
	JC_C100013049	conserved hypothetical protein
	JC_C100024264	ethylene receptor, putative
	JC_C100024640	methionine aminopeptidase, putative
	JC_C100012106	predicted protein
	JC_C100027265	-
	JC_C100006619	ubiquitin-protein ligase, putative
	JC_C100016556	kinase, putative
	JC_C100015341	diphosphoinositol polyphosphate phosphohydrolase, putative
	JC_C100005309	hypothetical protein RCOM_1520720
	JC_C100026976	conserved hypothetical protein
	JC_C100022223	predicted protein
	JC_C100019448	electron transport oxidoreductase, putative
	JC_C100010955	dfg10 protein, putative
	JC_C100004215	PGIP4
	JC_C100021843	conserved hypothetical protein
	JC_C100025496	predicted protein
	JC_C100025072	Maintenance of ploidy protein mob1, putative
	JC_C100016649	conserved hypothetical protein
	JC_C100025913	WRKY transcription factor, putative
	JC_C100017514	conserved hypothetical protein
	JC_C100011681	conserved hypothetical protein
	JC_C100009537	suppressor of actin, putative
	JC_C100009280	predicted protein
	JC_C100004490	predicted protein
	JC_C100009368	conserved hypothetical protein
	JC_C100024355	cysteine desulfurylase, putative
	JC_C100011322	Adenosine kinase, putative
	JC_C100032403	ATP binding protein, putative
	JC_C100020740	delta 1-pyrroline-5-carboxylate synthetase
	JC_C100018584	conserved hypothetical protein
	JC_C100020804	predicted protein
	JC_C100001309	metal ion binding protein, putative
	JC_C100026052	conserved hypothetical protein
	JC_C100008784	beta-1,3-glucanase
	JC_C100022518	Anthranilate N-benzoyltransferase protein, putative
	JC_C100013059	conserved hypothetical protein
	JC_C100022728	DNA binding protein, putative
	JC_C100011428	hypothetical protein VITISV_034922
	JC_C100017991	predicted protein
	JC_C100009914	chaperone protein DNAj, putative
	JC_C100020563	ankyrin repeat-containing protein, putative
	JC_C100023191	Tyrosine-protein phosphatase SIW14, putative
	JC_C100020060	predicted protein
	JC_C100011097	alcohol dehydrogenase, putative
	JC_C100006246	conserved hypothetical protein
	JC_C100014235	Citrate-binding protein precursor, putative
	JC_C100007052	cytochrome P450
	JC_C100019041	conserved hypothetical protein
	JC_C100024258	Pectinesterase-2 precursor, putative
	JC_C100002323	pectin acetylesterase, putative
	JC_C100020557	ATP-binding cassette transporter, putative
	JC_C100028372	-
	JC_C100011720	xyloglucan endotransglycosylase/hydrolase precursor XTH-6
	JC_C100008826	predicted protein
	JC_C100024619	calmodulin, putative
	JC_C100035198	hypothetical protein
	JC_C100020648	RING-H2 finger protein ATL2N, putative
	JC_C100017922	Sulfite reductase [ferredoxin], putative
	JC_C100010680	prolyl 4-hydroxylase alpha subunit, putative
	JC_C100025865	coproporphyrinogen III oxidase, putative
	JC_C100018462	21 kDa protein precursor, putative
	JC_C100012141	Aspartic proteinase nepenthesin-2 precursor, putative
	JC_C100016687	PREDICTED: hypothetical protein
	JC_C100027779	Major allergen Pru ar, putative
	JC_C100010436	ATP-binding cassette transporter, putative
	JC_C100013903	grr1, plant, putative
	JC_C100011004	predicted protein
	JC_C100025929	triptychon and cpc, putative
	JC_C100020624	conserved hypothetical protein
	JC_C100025529	phosphofructokinase, putative
	JC_C100014998	DNA binding protein, putative
	JC_C100008410	Cucumber peeling cupredoxin, putative
	JC_C100007302	Ethanol tolerance protein GEKO1, putative
	JC_C100004092	Mitochondrial chaperone BCS1, putative
	JC_C100007442	amine oxidase, putative
	JC_C100015403	predicted protein
	JC_C100023547	unknown
	JC_C100020087	Chaperone protein dnaJ, putative
	JC_C100021142	carbonic anhydrase, putative
	JC_C100025360	conserved hypothetical protein
	JC_C100019832	Serine acetyltransferase 3, mitochondrial precursor, putative
	JC_C100013267	conserved hypothetical protein
	JC_C100003904	WRKY transcription factor, putative
	JC_C100022924	alcohol dehydrogenase
	JC_C100002126	ATP binding protein, putative
	JC_C100022441	conserved hypothetical protein
	JC_C100014270	conserved hypothetical protein
	JC_C100032965	predicted protein
	JC_C100025179	calmodulin binding protein, putative
	JC_C100010354	predicted protein
	JC_C100030348	short chain alcohol dehydrogenase, putative
	JC_C100004113	predicted protein
	JC_C100026151	DNA binding protein, putative
	JC_C100021731	conserved hypothetical protein
	JC_C100006848	pyruvate decarboxylase, putative
	JC_C100024027	conserved hypothetical protein
	JC_C100000866	conserved hypothetical protein
	JC_C100009491	multidrug resistance pump, putative
	JC_C100003756	serine carboxypeptidase, putative
	JC_C100026088	Ethylene-responsive transcription factor, putative
	JC_C100015648	prolyl 4-hydroxylase alpha subunit, putative
	JC_C100010821	phospholipase d delta, putative
	JC_C100023297	conserved hypothetical protein
	JC_C100002714	multicopper oxidase, putative
	JC_C100023840	carbon catabolite repressor protein, putative
	JC_C100006801	aspartate aminotransferase, putative
	JC_C100002352	aquaporin sip2.1, putative
	JC_C100005030	predicted protein
	JC_C100018259	cinnamoyl-CoA reductase, putative
	JC_C100010217	AP2/EREBP transcription factor ERF-2
	JC_C100024120	Palmitoyl-protein thioesterase 1 precursor, putative
	JC_C100021638	trehalose-6-phosphate synthase, putative
	JC_C100009026	receptor protein kinase, putative
	JC_C100019239	shikimate dehydrogenase, putative
	JC_C100002203	predicted protein
	JC_C100017730	unknown
	JC_C100001267	cytochrome P450, putative
	JC_C100010298	RecName: Full=S-adenosylmethionine synthase 1; Short=AdoMet synthase 1; AltName: Full=Methionine adenosyltransferase 1; Short=MAT 1
	JC_C100033587	predicted protein
	JC_C100006937	predicted protein
	JC_C100024290	conserved hypothetical protein
	JC_C100020909	tryptophan biosynthesis protein, putative
	JC_C100011236	conserved hypothetical protein
	JC_C100015230	predicted protein
	JC_C100011207	hypothetical protein RCOM_1590900
	JC_C100013904	predicted protein
	JC_C100013009	unknown
	JC_C100025782	phosphofructokinase, putative
	JC_C100003924	superoxide dismutase [mn], putative
	JC_C100011659	ccr4-associated factor, putative
	JC_C100007743	conserved hypothetical protein
	JC_C100014009	lactoylglutathione lyase, putative
	JC_C100025841	predicted protein
	JC_C100018917	l-allo-threonine aldolase, putative
	JC_C100013334	unnamed protein product
	JC_C100007256	Mitochondrial carnitine/acylcarnitine carrier protein, putative
	JC_C100022470	zinc finger protein, putative
	JC_C100021297	Aspartic proteinase Asp1 precursor, putative
	JC_C100013682	tau class glutathione transferase GSTU27
	JC_C100013506	conserved hypothetical protein
	JC_C100017510	r2r3-myb transcription factor, putative
	JC_C100025720	putative MYB transcription factor
	JC_C100023604	peptidyl-prolyl cis-trans isomerase, putative
	JC_C100026111	pyruvate decarboxylase, putative
	JC_C100023216	TMV resistance protein N, putative
	JC_C100002196	rhythmically-expressed protein 2 protein, putative
	JC_C100009242	Endoplasmic oxidoreductin-1 precursor, putative
	JC_C100007191	Protein COBRA precursor, putative
	JC_C100003325	rnf5, putative
	JC_C100014702	conserved hypothetical protein
	JC_C100007203	DSBA oxidoreductase family protein
	JC_C100006511	cysteine desulfurylase, putative
	JC_C100026266	transferase, transferring glycosyl groups, putative
	JC_C100009492	-
	JC_C100022443	peptidylprolyl isomerase, putative
	JC_C100007365	predicted protein
	JC_C100021719	hypothetical protein VITISV_019656
	JC_C100024227	ubiquitin-protein ligase, putative
	JC_C100003997	amino acid transporter, putative
	JC_C100003465	predicted protein
	JC_C100017193	predicted protein
	JC_C100015900	DNA-damage-inducible protein f, putative
	JC_C100009386	sorting nexin 3, putative
	JC_C100025389	conserved hypothetical protein
	JC_C100013850	fatty acid elongase
	JC_C100022529	Cucumisin precursor, putative
	JC_C100008985	1-aminocyclopropane-1-carboxylate oxidase
	JC_C100018708	predicted protein
	JC_C100003891	conserved hypothetical protein
	JC_C100001042	cytochrome b5
	JC_C100022850	unknown
	JC_C100025634	predicted protein
	JC_C100034272	Repetitive proline-rich cell wall protein 2 precursor, putative
	JC_C100014468	NADH:cytochrome b5 reductase
	JC_C100019286	peptide n-glycanase, putative
	JC_C100023080	PREDICTED: hypothetical protein
	JC_C100018892	histone h1/h5, putative
	JC_C100007283	conserved hypothetical protein
	JC_C100023181	aminocarboxymuconate-semialdehyde decarboxylase, putative
	JC_C100004186	delta12-fatty acid desaturase
	JC_C100025638	conserved hypothetical protein
	JC_C100003187	conserved hypothetical protein
	JC_C100006827	predicted protein
	JC_C100013646	Auxin-responsive protein IAA1, putative
	JC_C100032183	Miraculin precursor, putative
	JC_C100024315	conserved hypothetical protein
	JC_C100019289	aldo/keto reductase, putative
	JC_C100019928	conserved hypothetical protein
	JC_C100025495	PREDICTED: hypothetical protein
	JC_C100013726	zinc finger protein, putative
	JC_C100020626	dead box ATP-dependent RNA helicase, putative
	JC_C100022191	zinc finger protein, putative
	JC_C100004547	unnamed protein product
	JC_C100008306	Flavonol synthase/flavanone 3-hydroxylase, putative
	JC_C100017648	conserved hypothetical protein
	JC_C100007976	predicted protein
	JC_C100017227	polygalacturonase, putative
	JC_C100006056	undecaprenyl diphosphate synthase, putative
	JC_C100024250	small nuclear ribonucleoprotein U)1a,U)2b, putative
	JC_C100017828	conserved hypothetical protein
	JC_C100033392	Polygalacturonase precursor, putative
	JC_C100024005	acyl-CoA thioesterase, putative
	JC_C100001010	Cationic peroxidase 2 precursor, putative
	JC_C100025535	predicted protein
	JC_C100008465	Cytochrome c, putative
	JC_C100025967	predicted protein
	JC_C100024386	hypothetical protein RCOM_1340820
	JC_C100018106	enolase, putative
	JC_C100018687	glutamyl-tRNA synthetase, cytoplasmic, putative
	JC_C100015392	aldo-keto reductase, putative
	JC_C100021910	ATP binding protein, putative
	JC_C100006493	CBL-interacting serine/threonine-protein kinase, putative
	JC_C100018992	conserved hypothetical protein
	JC_C100009807	predicted protein
	JC_C100022992	mitochondrial import inner membrane translocase subunit tim44, putative
	JC_C100000531	basic 7S globulin 2 precursor small subunit, putative
	JC_C100007744	predicted protein
	JC_C100019533	Ethylene-responsive transcription factor, putative
	JC_C100031774	protein with unknown function
	JC_C100020217	hypothetical protein VITISV_011279
	JC_C100010519	conserved hypothetical protein
	JC_C100015793	transcription factor, putative
	JC_C100014876	conserved hypothetical protein
	JC_C100017997	hypothetical protein RCOM_1581540
	JC_C100025482	aspartate aminotransferase, putative
	JC_C100007354	transcription factor, putative
	JC_C100008232	Ferredoxin--nitrite reductase, chloroplast precursor, putative
	JC_C100023957	50S ribosomal protein L5, putative
	JC_C100011733	protein with unknown function

## Sheet: Cluster 5
Cluster 5	N=113 genes
	< return
	Name	Description
	JC_C100019422	cytochrome P450, putative
	JC_C100016541	PREDICTED: similar to lipid-transfer protein
	JC_C100022581	NAC domain-containing protein, putative
	JC_C100010561	predicted protein
	JC_C100025459	conserved hypothetical protein
	JC_C100020361	NADPH:quinone oxidoreductase, putative
	JC_C100021287	predicted protein
	JC_C100024065	predicted protein
	JC_C100021289	class IV chitinase, putative
	JC_C100009915	chaperone protein DNAj, putative
	JC_C100000916	transcription factor, putative
	JC_C100025858	predicted protein
	JC_C100010422	predicted protein
	JC_C100020588	leucoanthocyanidin dioxygenase, putative
	JC_C100031008	2-oxoglutarate-dependent dioxygenase
	JC_C100032434	Major allergen Pru ar, putative
	JC_C100015749	TRANSPARENT TESTA 12 protein, putative
	JC_C100018270	predicted protein
	JC_C100009104	conserved hypothetical protein
	JC_C100006314	predicted protein
	JC_C100026919	Ent-kaurene synthase A, chloroplast precursor, putative
	JC_C100019671	conserved hypothetical protein
	JC_C100026607	Polyphenol oxidase, chloroplast precursor, putative
	JC_C100024092	Pectinesterase-2 precursor, putative
	JC_C100008042	Major pollen allergen Ory s 1 precursor, putative
	JC_C100006936	predicted protein
	JC_C100003521	calcium ion binding protein, putative
	JC_C100011265	cytochrome P450, putative
	JC_C100020199	conserved hypothetical protein
	JC_C100017563	conserved hypothetical protein
	JC_C100005983	chitinase
	JC_C100020865	predicted protein
	JC_C100023481	aldo-keto reductase, putative
	JC_C100003520	calcium ion binding protein, putative
	JC_C100019827	cytochrome P450, putative
	JC_C100019994	protein with unknown function
	JC_C100016281	-
	JC_C100013215	Dehydration-responsive protein RD22 precursor, putative
	JC_C100015002	unnamed protein product
	JC_C100004751	PREDICTED: hypothetical protein
	JC_C100006164	conserved hypothetical protein
	JC_C100018040	conserved hypothetical protein
	JC_C100006313	predicted protein
	JC_C100004237	predicted protein
	JC_C100030499	Cationic peroxidase 1 precursor, putative
	JC_C100015423	conserved hypothetical protein
	JC_C100033137	germin-like protein GLP
	JC_C100007712	PREDICTED: hypothetical protein
	JC_C100015517	predicted protein
	JC_C100019672	conserved hypothetical protein
	JC_C100007793	Anthocyanin 5-aromatic acyltransferase, putative
	JC_C100010504	Major pollen allergen Ory s 1 precursor, putative
	JC_C100012284	conserved hypothetical protein
	JC_C100023807	predicted protein
	JC_C100025910	predicted protein
	JC_C100008236	cytochrome P450, putative
	JC_C100002616	S-adenosylmethionine-dependent methyltransferase, putative
	JC_C100010054	allene oxide cyclase
	JC_C100005578	conserved hypothetical protein
	JC_C100016924	endo-1,4-beta-glucanase, putative
	JC_C100031421	heat-shock protein, putative
	JC_C100003937	predicted protein
	JC_C100018887	Wound-induced protein WIN1 precursor, putative
	JC_C100020945	Anthocyanin 5-aromatic acyltransferase, putative
	JC_C100008191	unknown
	JC_C100026851	proteinase inhibitor
	JC_C100024645	PEARLI 1-like protein
	JC_C100017112	PREDICTED: hypothetical protein
	JC_C100017366	14 kDa proline-rich protein DC2.15 precursor, putative
	JC_C100024316	pectinesterase, putative
	JC_C100004808	unknown
	JC_C100034453	Major allergen Pru ar, putative
	JC_C100014908	sugar transporter, putative
	JC_C100017226	heat shock protein, putative
	JC_C100021629	conserved hypothetical protein
	JC_C100009042	1-aminocyclopropane-1-carboxylate oxidase
	JC_C100014498	predicted protein
	JC_C100001020	Miraculin precursor, putative
	JC_C100025003	ACC oxidase ACCO2
	JC_C100009416	PREDICTED: hypothetical protein
	JC_C100011041	stearoyl-ACP desaturase
	JC_C100024229	beta-glucosidase, putative
	JC_C100024628	cinnamoyl-CoA reductase, putative
	JC_C100006048	class I chitinase
	JC_C100007748	NAC domain protein, IPR003441
	JC_C100018657	pentatricopeptide repeat-containing protein, putative
	JC_C100013062	lipid binding protein, putative
	JC_C100014627	pepsin A, putative
	JC_C100001391	cytochrome P450, putative
	JC_C100012680	conserved hypothetical protein
	JC_C100010782	predicted protein
	JC_C100014948	5-methyltetrahydrofolate:homocysteine methyltransferase, putative
	JC_C100005342	-
	JC_C100034691	metal ion binding protein, putative
	JC_C100015917	Purple acid phosphatase precursor, putative
	JC_C100007356	predicted protein
	JC_C100025602	calmodulin binding protein, putative
	JC_C100017534	Peroxidase 73 precursor, putative
	JC_C100003523	calcium ion binding protein, putative
	JC_C100009702	predicted protein
	JC_C100010993	predicted protein
	JC_C100030834	glutathione s-transferase, putative
	JC_C100023722	RING-H2 finger protein ATL3L, putative
	JC_C100019150	respiratory burst oxidase, putative
	JC_C100013048	predicted protein
	JC_C100023728	conserved hypothetical protein
	JC_C100013191	non-symbiotic hemoglobin, putative
	JC_C100019102	conserved hypothetical protein
	JC_C100009217	chitinase, putative
	JC_C100007192	conserved hypothetical protein
	JC_C100019669	conserved hypothetical protein
	JC_C100027205	predicted protein
	JC_C100024782	lipid binding protein, putative
