# Supplementary material for: Global Analysis of Gene Expression Profiles in Physic Nut (Jatropha curcas L.) Seedlings Exposed to Salt Stress
Source: PLoS One. 2014 May 16;9(5):e97878. doi: 10.1371/journal.pone.0097878 (PMC4023963; doi:10.1371/journal.pone.0097878)
Supplement: Table S5 — Gene expression pattern of DEGs in leaves. This table provides information on expression patterns of 1,115 genes (expression level changed over 1.8-fold in at least one time point) in physic nut leaves. (XLSX) [file pone.0097878.s005.xlsx]

## Sheet: Total
Table S5. Gene expression pattern of DEGs in leaves.
This table provides information on expression patterns of 1,115 genes (expression level changed over 1.8-fold in at least one time point) in physic nut leaves.
				Cluster	Name	Description
				2	JC_C100000158	Exosome complex exonuclease RRP41, putative
				2	JC_C100000219	expressed protein, putative
				2	JC_C100000237	predicted protein
				2	JC_C100000264	neutral alpha-glucosidase ab precursor, putative
				1	JC_C100000287	Chitin-inducible gibberellin-responsive protein, putative
				2	JC_C100000327	conserved hypothetical protein
				2	JC_C100000336	Heterogeneous nuclear ribonucleoprotein A1, putative
				1	JC_C100000468	transcription factor, putative
				2	JC_C100000533	60S ribosomal protein L18a, plant, putative
				2	JC_C100000618	Auxin-induced protein 5NG4, putative
				2	JC_C100000621	conserved hypothetical protein
				2	JC_C100000663	conserved hypothetical protein
				2	JC_C100000723	hypothetical protein RCOM_0756330
				0	JC_C100000731	unknown
				2	JC_C100000736	conserved hypothetical protein
				0	JC_C100000765	conserved hypothetical protein
				3	JC_C100000771	lipoxygenase, putative
				2	JC_C100000784	oxidoreductase, putative
				2	JC_C100000796	predicted protein
				2	JC_C100000809	protein with unknown function
				2	JC_C100000831	cytochrome P450, putative
				2	JC_C100000838	latex-abundant protein
				0	JC_C100000852	oligopeptide transporter, putative
				1	JC_C100000855	predicted protein
				2	JC_C100000881	conserved hypothetical protein
				2	JC_C100000893	conserved hypothetical protein
				2	JC_C100000914	conserved hypothetical protein
				2	JC_C100000916	transcription factor, putative
				0	JC_C100000938	Magnesium-protoporphyrin IX monomethyl ester [oxidative] cyclase, chloroplast precursor, putative
				2	JC_C100000939	PREDICTED: hypothetical protein
				2	JC_C100000948	DNA binding protein, putative
				2	JC_C100001008	transcription factor hy5, putative
				0	JC_C100001009	Thylakoid lumenal 29.8 kDa protein, chloroplast precursor, putative
				2	JC_C100001028	predicted protein
				2	JC_C100001031	RecName: Full=Serine/threonine-protein phosphatase 5; AltName: Full=LePP5
				1	JC_C100001053	predicted protein
				2	JC_C100001057	receptor histidine kinase, putative
				0	JC_C100001184	conserved hypothetical protein
				0	JC_C100001195	predicted protein
				2	JC_C100001304	RING-H2 finger protein ATL3J, putative
				0	JC_C100001317	conserved hypothetical protein
				1	JC_C100001331	predicted protein
				0	JC_C100001372	conserved hypothetical protein
				2	JC_C100001388	yth domain-containing protein, putative
				2	JC_C100001405	Cylicin-2, putative
				2	JC_C100001408	curcin
				2	JC_C100001420	conserved hypothetical protein
				1	JC_C100001475	predicted protein
				2	JC_C100001510	prefoldin-related KE2-like protein
				1	JC_C100001513	Auxin response factor, putative
				2	JC_C100001549	Gibberellin receptor GID1, putative
				2	JC_C100001594	conserved hypothetical protein
				1	JC_C100001627	expressed protein, putative
				2	JC_C100001634	Pectinesterase-2 precursor, putative
				1	JC_C100001644	Peptide transporter, putative
				2	JC_C100001717	predicted protein
				2	JC_C100001739	predicted protein
				1	JC_C100001806	beta-tubulin
				2	JC_C100001838	predicted protein
				2	JC_C100001844	conserved hypothetical protein
				2	JC_C100001960	predicted protein
				0	JC_C100001970	chlorophyll A/B binding protein, putative
				2	JC_C100001984	conserved hypothetical protein
				3	JC_C100001989	mta/sah nucleosidase, putative
				3	JC_C100001990	mta/sah nucleosidase, putative
				2	JC_C100002108	glutathione s-transferase, putative
				1	JC_C100002122	unknown
				2	JC_C100002154	conserved hypothetical protein
				0	JC_C100002166	conserved hypothetical protein
				1	JC_C100002206	conserved hypothetical protein
				1	JC_C100002275	predicted protein
				2	JC_C100002342	Reticuline oxidase precursor, putative
				2	JC_C100002423	conserved hypothetical protein
				2	JC_C100002448	conserved hypothetical protein
				2	JC_C100002454	unnamed protein product
				2	JC_C100002466	aldo/keto reductase AKR
				1	JC_C100002499	dead box ATP-dependent RNA helicase, putative
				2	JC_C100002543	PREDICTED: hypothetical protein
				2	JC_C100002547	zinc finger protein, putative
				2	JC_C100002566	aconitase, putative
				0	JC_C100002577	predicted protein
				2	JC_C100002597	5-oxoprolinase, putative
				2	JC_C100002603	zinc finger protein, putative
				2	JC_C100002607	conserved hypothetical protein
				2	JC_C100002664	DNA binding protein, putative
				0	JC_C100002697	Photosystem I reaction center subunit V, chloroplast precursor, putative
				0	JC_C100002755	predicted protein
				2	JC_C100002775	conserved hypothetical protein
				1	JC_C100002785	acyl:coa ligase acetate-coa synthetase-like protein
				2	JC_C100002809	Potassium transporter, putative
				2	JC_C100002811	calmodulin-binding transcription activator (camta), plants, putative
				0	JC_C100002820	chlorophyll A/B binding protein, putative
				2	JC_C100002852	conserved hypothetical protein
				2	JC_C100002897	RecName: Full=Isoprene synthase, chloroplastic; Short=PaIspS; Flags: Precursor
				1	JC_C100002906	hydrolase, hydrolyzing O-glycosyl compounds, putative
				2	JC_C100002907	fumarylacetoacetate hydrolase, putative
				0	JC_C100002915	putative ribosomal protein L2
				0	JC_C100002916	50S ribosomal protein L14, putative
				2	JC_C100003003	sphingosine-1-phosphate phosphohydrolase, putative
				1	JC_C100003067	zinc finger protein, putative
				2	JC_C100003072	Xylose isomerase, putative
				2	JC_C100003076	PREDICTED: hypothetical protein
				0	JC_C100003084	predicted protein
				2	JC_C100003158	protein disulfide isomerase, putative
				3	JC_C100003167
				2	JC_C100003199	ARF GTPase activator, putative
				1	JC_C100003246	UDP-glucosyltransferase, putative
				2	JC_C100003250	predicted protein
				2	JC_C100003328	cmp-2-keto-3-deoctulosonate (cmp-kdo) cytidyltransferase, putative
				2	JC_C100003338	acetylglucosaminyltransferase, putative
				2	JC_C100003340	predicted protein
				2	JC_C100003397	predicted protein
				1	JC_C100003453	protein phosphatase 2c, putative
				2	JC_C100003537	ammonium transporter, putative
				2	JC_C100003546	chaperonin-60kD, ch60, putative
				2	JC_C100003609	predicted protein
				2	JC_C100003713	na+/h+ antitransporter, putative
				2	JC_C100003716	DNA-directed RNA polymerase II subunit, putative
				2	JC_C100003720	conserved hypothetical protein
				2	JC_C100003731	PREDICTED: hypothetical protein
				2	JC_C100003734	conserved hypothetical protein
				2	JC_C100003767	serine carboxypeptidase, putative
				2	JC_C100003854	conserved hypothetical protein
				2	JC_C100003881	DAG protein, chloroplast precursor, putative
				2	JC_C100003910	conserved hypothetical protein
				2	JC_C100003943	alpha-soluble nsf attachment protein, putative
				2	JC_C100004059	conserved hypothetical protein
				3	JC_C100004064	predicted protein
				1	JC_C100004085	Triacylglycerol lipase 1 precursor, putative
				2	JC_C100004132	conserved hypothetical protein
				2	JC_C100004150	predicted protein
				1	JC_C100004185	conserved hypothetical protein
				2	JC_C100004205	rnf5, putative
				0	JC_C100004239	conserved hypothetical protein
				2	JC_C100004294	predicted protein
				2	JC_C100004301	two-component system sensor histidine kinase/response regulator, putative
				2	JC_C100004366	predicted protein
				2	JC_C100004369	predicted protein
				2	JC_C100004395	amino acid binding protein, putative
				2	JC_C100004418	Serine carboxypeptidase, putative
				1	JC_C100004439	glutamine synthetase
				0	JC_C100004468	diphosphoinositol polyphosphate phosphohydrolase, putative
				2	JC_C100004494	predicted protein
				2	JC_C100004521	GTP-binding protein alpha subunit, gna, putative
				2	JC_C100004591	phospholipid-transporting atpase, putative
				0	JC_C100004598	PREDICTED: hypothetical protein
				1	JC_C100004608	PREDICTED: similar to EMB2733/ESP3 (EMBRYO DEFECTIVE 2733); ATP-dependent RNA helicase
				1	JC_C100004614	conserved hypothetical protein
				2	JC_C100004624	lysyl-tRNA synthetase, putative
				2	JC_C100004630
				2	JC_C100004711	3-hydroxyacyl-CoA dehyrogenase, putative
				1	JC_C100004785	Major allergen Pru ar, putative
				2	JC_C100004797	conserved hypothetical protein
				2	JC_C100004808	unknown
				2	JC_C100004816	conserved hypothetical protein
				2	JC_C100004820	Major allergen Pru ar, putative
				0	JC_C100004826	predicted protein
				2	JC_C100004864	transcription factor, putative
				2	JC_C100004981	conserved hypothetical protein
				1	JC_C100004990	Gamma-glutamyl hydrolase precursor, putative
				2	JC_C100005002	Aspartic proteinase nepenthesin-1 precursor, putative
				2	JC_C100005021	aconitase, putative
				1	JC_C100005097	hypothetical protein RCOM_0301280
				2	JC_C100005141	predicted protein
				2	JC_C100005149	predicted protein
				0	JC_C100005178	aquaporin, MIP family, PIP subfamily
				2	JC_C100005186	predicted protein
				0	JC_C100005187	SAUR family protein
				2	JC_C100005225	mtasah nucleosidase, putative
				1	JC_C100005237	tRNA-dihydrouridine synthase, putative
				1	JC_C100005241	aldo-keto reductase, putative
				2	JC_C100005265	WD-repeat protein, putative
				2	JC_C100005309	hypothetical protein RCOM_1520720
				2	JC_C100005317	DAG protein, chloroplast precursor, putative
				2	JC_C100005318	ATP binding protein, putative
				2	JC_C100005342
				2	JC_C100005359	sorting and assembly machinery (sam50) protein, putative
				0	JC_C100005397	conserved hypothetical protein
				2	JC_C100005413	predicted protein
				2	JC_C100005423	transcription factor, putative
				1	JC_C100005425	transcription factor, putative
				2	JC_C100005443	30S ribosomal protein S8, putative
				2	JC_C100005446	2-oxoglutarate dehydrogenase, putative
				2	JC_C100005508	conserved hypothetical protein
				2	JC_C100005525	predicted protein
				2	JC_C100005546	kinase, putative
				2	JC_C100005554	methylmalonate-semialdehyde dehydrogenase, putative
				1	JC_C100005566	conserved hypothetical protein
				2	JC_C100005587	PREDICTED: hypothetical protein
				2	JC_C100005595	glutamyl-tRNA(gln) amidotransferase subunit A, putative
				2	JC_C100005669	Transmembrane protein 45a, putative
				2	JC_C100005682	conserved hypothetical protein
				2	JC_C100005705	transcription cofactor, putative
				2	JC_C100005802	DNA binding protein, putative
				1	JC_C100005804	Selenoprotein O, putative
				2	JC_C100005834	serine/threonine protein kinase, putative
				2	JC_C100005836	serinethreonine protein kinase, putative
				2	JC_C100005881	beta-fructofuranosidase, putative
				2	JC_C100005909	sugar transporter, putative
				2	JC_C100005951	Aminoacylase-1, putative
				2	JC_C100005997	plant ubiquilin, putative
				2	JC_C100006022	protein with unknown function
				2	JC_C100006101	conserved hypothetical protein
				2	JC_C100006147	phospholipid-transporting atpase, putative
				1	JC_C100006199	predicted protein
				0	JC_C100006221	ribosomal protein S6 kinase, putative
				2	JC_C100006233	predicted protein
				1	JC_C100006261	conserved hypothetical protein
				3	JC_C100006282	proteinase inhibitor
				2	JC_C100006329	autoinhibited calcium ATPase
				2	JC_C100006337	RNA-binding protein with multiple splicing, putative
				0	JC_C100006345	conserved hypothetical protein
				2	JC_C100006355	Serine/threonine-protein kinase ASK1, putative
				2	JC_C100006364	Single-stranded DNA-binding protein, mitochondrial precursor, putative
				2	JC_C100006419	Membralin, putative
				0	JC_C100006449	conserved hypothetical protein
				2	JC_C100006475	receptor-kinase, putative
				0	JC_C100006480	conserved hypothetical protein
				2	JC_C100006497	predicted protein
				2	JC_C100006530	conserved hypothetical protein
				2	JC_C100006648	helicase, putative
				1	JC_C100006726	ceramidase, putative
				2	JC_C100006740	unnamed protein product
				0	JC_C100006784	Late seed maturation protein P8B6, putative
				0	JC_C100006810	PREDICTED: hypothetical protein
				2	JC_C100006844	PREDICTED: hypothetical protein
				0	JC_C100006852	predicted protein
				2	JC_C100006855	predicted protein
				1	JC_C100006869	proteasome subunit alpha type, putative
				2	JC_C100006890	predicted protein
				2	JC_C100006930	conserved hypothetical protein
				2	JC_C100006935	26S proteasome regulatory subunit S3, putative
				2	JC_C100006937	predicted protein
				1	JC_C100006960	Xyloglucan endotransglucosylase/hydrolase protein 9 precursor, putative
				0	JC_C100006978	fasciclin-like arabinogalactan protein
				2	JC_C100007000	protein with unknown function
				2	JC_C100007007	protein binding protein, putative
				2	JC_C100007009	heat shock protein, putative
				2	JC_C100007064	nucleic acid binding protein, putative
				2	JC_C100007071	spliceosome associated protein, putative
				2	JC_C100007085	predicted protein
				2	JC_C100007111	polynucleotide kinase- 3'-phosphatase, putative
				2	JC_C100007165	predicted protein
				0	JC_C100007197	predicted protein
				2	JC_C100007232	conserved hypothetical protein
				3	JC_C100007251	predicted protein
				2	JC_C100007257	predicted protein
				2	JC_C100007260	60S ribosomal protein L7a, putative
				2	JC_C100007278	ubiquitin-protein ligase, putative
				0	JC_C100007284	zinc finger protein, putative
				2	JC_C100007317	conserved hypothetical protein
				2	JC_C100007348	protein with unknown function
				2	JC_C100007453	PREDICTED: hypothetical protein
				2	JC_C100007461	NADP-specific isocitrate dehydrogenase, putative
				2	JC_C100007507	conserved hypothetical protein
				2	JC_C100007524	unnamed protein product
				0	JC_C100007583	conserved hypothetical protein
				2	JC_C100007611	Cleft lip and palate transmembrane protein, putative
				2	JC_C100007629	Receptor protein kinase CLAVATA1 precursor, putative
				2	JC_C100007635	20 kD nuclear cap binding protein, putative
				2	JC_C100007662	ATP binding protein, putative
				2	JC_C100007664	ubiquitin conjugating enzyme, putative
				2	JC_C100007686	pre-mRNA splicing factor, putative
				0	JC_C100007710	structural molecule, putative
				2	JC_C100007713	diacylglycerol kinase, alpha, putative
				2	JC_C100007749	predicted protein
				0	JC_C100007757	PREDICTED: hypothetical protein
				1	JC_C100007765	predicted protein
				2	JC_C100007782	40S ribosomal protein S19, putative
				2	JC_C100007787	conserved hypothetical protein
				2	JC_C100007793	Anthocyanin 5-aromatic acyltransferase, putative
				0	JC_C100007798	SP1L, putative
				1	JC_C100007805	kinase, putative
				2	JC_C100007811	conserved hypothetical protein
				1	JC_C100007817	60S ribosomal protein L34, putative
				0	JC_C100007835	Chorismate mutase, chloroplast precursor, putative
				1	JC_C100007853	UDP-D-glucose dehydrogenase
				2	JC_C100007859	conserved hypothetical protein
				1	JC_C100007866	predicted protein
				2	JC_C100007946	bax inhibitor, putative
				2	JC_C100007965	gaba(A) receptor-associated protein, putative
				2	JC_C100007966	conserved hypothetical protein
				3	JC_C100007969	heat-shock protein, putative
				2	JC_C100007989	conserved hypothetical protein
				2	JC_C100008004	acyl-CoA oxidase, putative
				2	JC_C100008024	Ubiquitin carboxyl-terminal hydrolase isozyme L3, putative
				2	JC_C100008092	mangrin
				1	JC_C100008128	sugar transporter, putative
				2	JC_C100008161
				2	JC_C100008215	predicted protein
				2	JC_C100008220	TRANSPARENT TESTA 12 protein, putative
				2	JC_C100008221	2-hydroxyphytanoyl-CoA lyase, putative
				0	JC_C100008232	Ferredoxin--nitrite reductase, chloroplast precursor, putative
				2	JC_C100008251	Mitochondrial ribosomal protein S11, putative
				2	JC_C100008278	conserved hypothetical protein
				1	JC_C100008285	homeobox protein knotted-1, putative
				2	JC_C100008290
				2	JC_C100008291	116 kD U5 small nuclear ribonucleoprotein component, putative
				2	JC_C100008301	NEDD8 ultimate buster, putative
				2	JC_C100008328	RecName: Full=Sucrose-phosphate synthase 1; AltName: Full=UDP-glucose-fructose-phosphate glucosyltransferase 1
				2	JC_C100008330	conserved hypothetical protein
				1	JC_C100008337	clathrin assembly protein, putative
				2	JC_C100008342	hydrolase, hydrolyzing O-glycosyl compounds, putative
				2	JC_C100008384	Inner membrane transport protein yjjL, putative
				2	JC_C100008395	predicted protein
				3	JC_C100008410	Cucumber peeling cupredoxin, putative
				2	JC_C100008412	serine/arginine rich splicing factor, putative
				1	JC_C100008423	heavy metal cation transport atpase, putative
				2	JC_C100008426	PREDICTED: similar to pumilio domain-containing protein PPD1
				2	JC_C100008430	Polynucleotidyl transferase, Ribonuclease H fold
				2	JC_C100008434	ribosome biogenesis protein bop1, putative
				2	JC_C100008462	leucyl-tRNA synthetase, putative
				2	JC_C100008467	conserved hypothetical protein
				2	JC_C100008483	pentatricopeptide repeat-containing protein, putative
				2	JC_C100008514	nucleic acid binding protein, putative
				1	JC_C100008519	Non-imprinted in Prader-Willi/Angelman syndrome region protein, putative
				0	JC_C100008522	hypothetical protein RCOM_1374370
				2	JC_C100008539	conserved hypothetical protein
				2	JC_C100008571	predicted protein
				2	JC_C100008586	Elongation factor P, putative
				2	JC_C100008679	conserved hypothetical protein
				2	JC_C100008712	PREDICTED: hypothetical protein
				3	JC_C100008729	unnamed protein product
				2	JC_C100008731	leucine-rich repeat containing protein, putative
				2	JC_C100008777	ef-hand calcium binding protein, putative
				2	JC_C100008793	nucleic acid binding protein, putative
				3	JC_C100008813	Insulin-degrading enzyme, putative
				2	JC_C100008858	Ubiquitin carboxyl-terminal hydrolase, putative
				2	JC_C100008902	predicted protein
				2	JC_C100008985	1-aminocyclopropane-1-carboxylate oxidase
				2	JC_C100008995	PREDICTED: hypothetical protein
				2	JC_C100009037	UBX domain-containing protein, putative
				2	JC_C100009040	predicted protein
				1	JC_C100009075	conserved hypothetical protein
				1	JC_C100009102	Peroxidase 12 precursor, putative
				1	JC_C100009124	Receptor protein kinase CLAVATA1 precursor, putative
				2	JC_C100009158	WRKY transcription factor 30
				2	JC_C100009185	conserved hypothetical protein
				2	JC_C100009288	predicted protein
				1	JC_C100009292	UDP-glucuronate 5-epimerase, putative
				2	JC_C100009294
				0	JC_C100009463	2-deoxyglucose-6-phosphate phosphatase, putative
				2	JC_C100009479	predicted protein
				2	JC_C100009613	protease inhibitor/seed storage/lipid transfer protein family protein
				2	JC_C100009635	Protein SIS1, putative
				2	JC_C100009647	DNA-binding protein MNB1B, putative
				2	JC_C100009648	PREDICTED: hypothetical protein
				2	JC_C100009680	predicted protein
				2	JC_C100009733	casein kinase, putative
				0	JC_C100009805	conserved hypothetical protein
				1	JC_C100009817	predicted protein
				0	JC_C100009923	transcription factor, putative
				2	JC_C100010016	valyl-tRNA synthetase, putative
				3	JC_C100010017	unknown
				2	JC_C100010034
				0	JC_C100010075	Ribulose bisphosphate carboxylase small chain 1B, chloroplast precursor, putative
				2	JC_C100010096	Phospholipid-transporting ATPase, putative
				0	JC_C100010102	phosphoenolpyruvate carboxylase
				1	JC_C100010116	conserved hypothetical protein
				1	JC_C100010133	unnamed protein product
				2	JC_C100010148	conserved hypothetical protein
				3	JC_C100010182	conserved hypothetical protein
				2	JC_C100010254	universal stress protein
				2	JC_C100010256	non-canonical ubiquitin conjugating enzyme, putative
				2	JC_C100010263	xpa-binding protein, putative
				2	JC_C100010268
				1	JC_C100010298	RecName: Full=S-adenosylmethionine synthase 1; Short=AdoMet synthase 1; AltName: Full=Methionine adenosyltransferase 1; Short=MAT 1
				0	JC_C100010301	mitochondrial pyruvate dehydrogenase kinase isoform 1
				2	JC_C100010329	PREDICTED: hypothetical protein
				2	JC_C100010404	Flowering time control protein FCA, putative
				2	JC_C100010432	calmodulin-binding transcription activator (camta), plants, putative
				2	JC_C100010482	ATP synthase delta chain, mitochondrial, putative
				3	JC_C100010499	conserved hypothetical protein
				2	JC_C100010550	predicted protein
				1	JC_C100010566	Chaperone protein dnaJ, putative
				2	JC_C100010586	transcription factor, putative
				2	JC_C100010588	cinnamoyl-CoA reductase, putative
				2	JC_C100010594	DNA binding protein, putative
				1	JC_C100010629	starch branching enzyme II, putative
				1	JC_C100010636	dimethylaniline monooxygenase, putative
				2	JC_C100010641	ribosome biogenesis protein tsr1, putative
				1	JC_C100010655	AMP dependent CoA ligase, putative
				2	JC_C100010706	conserved hypothetical protein
				2	JC_C100010715	cold-regulated LTCOR12
				0	JC_C100010721	conserved hypothetical protein
				0	JC_C100010722	endo-1,4-beta-glucanase, putative
				1	JC_C100010723	PREDICTED: hypothetical protein
				2	JC_C100010777	ubiquitin-protein ligase, putative
				1	JC_C100010786	catalase 1
				1	JC_C100010808	carboxy-lyase, putative
				2	JC_C100010810	predicted protein
				0	JC_C100010821	phospholipase d delta, putative
				2	JC_C100010841	conserved hypothetical protein
				0	JC_C100010853	ferredoxin--NADP reductase, putative
				1	JC_C100010870	5'->3' exoribonuclease, putative
				2	JC_C100010919	inositol or phosphatidylinositol kinase, putative
				2	JC_C100010924	calcium-dependent protein kinase, putative
				2	JC_C100010926	Chaperone protein dnaJ 11, chloroplast precursor, putative
				1	JC_C100010933	Protein P21, putative
				2	JC_C100010957	histone h1/h5, putative
				0	JC_C100011040	predicted protein
				2	JC_C100011043	alcohol dehydrogenase I
				2	JC_C100011048	conserved hypothetical protein
				2	JC_C100011049	Transcriptional corepressor SEUSS, putative
				1	JC_C100011066	conserved hypothetical protein
				2	JC_C100011108	Chitin-inducible gibberellin-responsive protein, putative
				2	JC_C100011161	superoxide dismutase [fe], putative
				0	JC_C100011231	predicted protein
				0	JC_C100011235	transcription factor, putative
				2	JC_C100011288	BRASSINAZOLE-RESISTANT 1 protein, putative
				2	JC_C100011314	DNA-3-methyladenine glycosylase, putative
				2	JC_C100011341	Ubiquitin-conjugating enzyme E2-18 kDa, putative
				2	JC_C100011350	cysteine protease, putative
				2	JC_C100011391	conserved hypothetical protein
				2	JC_C100011392	predicted protein
				2	JC_C100011442	protein phosphatase 2c, putative
				1	JC_C100011474	lrr receptor protein kinase, putative
				2	JC_C100011483	proteasome subunit alpha type, putative
				2	JC_C100011507	NAD dependent epimerase/dehydratase, putative
				2	JC_C100011522	cysteine protease, putative
				2	JC_C100011563	conserved hypothetical protein
				2	JC_C100011644	TGF-beta-inducible nuclear protein, putative
				0	JC_C100011656	peroxiredoxins, prx-1, prx-2, prx-3, putative
				2	JC_C100011801	Chaperone protein dnaJ, putative
				1	JC_C100011806	Axial regulator YABBY2, putative
				2	JC_C100011900	translation elongation factor, putative
				2	JC_C100011906	GTP binding protein, putative
				2	JC_C100011907	conserved hypothetical protein
				0	JC_C100011931	zinc finger protein, putative
				2	JC_C100011959	Nuclear transcription factor Y subunit A-1, putative
				2	JC_C100012032	DNA binding protein, putative
				0	JC_C100012080	conserved hypothetical protein
				1	JC_C100012150	ATP-binding cassette transporter, putative
				2	JC_C100012164	glutathione S-transferase omega
				2	JC_C100012212	ethylene insensitive protein, putative
				2	JC_C100012247	conserved hypothetical protein
				0	JC_C100012282	predicted protein
				1	JC_C100012299	glutamate synthase, putative
				2	JC_C100012313	Ras GTPase; Sigma-54 factor, interaction region
				2	JC_C100012407	phosphatidylinositol-4-phosphate 5-kinase, putative
				2	JC_C100012465	predicted protein
				2	JC_C100012489	PREDICTED: hypothetical protein
				2	JC_C100012501	predicted protein
				2	JC_C100012523	hypothetical protein SELMODRAFT_91155
				2	JC_C100012528	hypothetical protein LOC100382060
				2	JC_C100012600	dehydroascorbate reductase, putative
				2	JC_C100012605	unnamed protein product
				2	JC_C100012626	predicted protein
				2	JC_C100012638	adenylate kinase 1 chloroplast, putative
				0	JC_C100012717	unknown
				2	JC_C100012740	amino acid transporter, putative
				2	JC_C100012756	conserved hypothetical protein
				0	JC_C100012767	conserved hypothetical protein
				2	JC_C100012811	conserved hypothetical protein
				2	JC_C100012875	vacuolar ATP synthase proteolipid subunit 1, 2, 3, putative
				1	JC_C100012888	8-oxoguanine DNA glycosylase, putative
				1	JC_C100012965	predicted protein
				1	JC_C100012981	predicted protein
				1	JC_C100012983	conserved hypothetical protein
				2	JC_C100012997	gamma-thionin PPT precursor defensin 1-like protein
				2	JC_C100012998	protein with unknown function
				1	JC_C100013002	porphobilinogen synthase, putative
				1	JC_C100013016	nucellin, putative
				2	JC_C100013018	conserved hypothetical protein
				2	JC_C100013054	ring finger protein, putative
				2	JC_C100013068	conserved hypothetical protein
				0	JC_C100013098	structural constituent of ribosome, putative
				2	JC_C100013135	conserved hypothetical protein
				1	JC_C100013167	Microtubule-associated protein futsch, putative
				2	JC_C100013171	conserved hypothetical protein
				0	JC_C100013189	predicted protein
				2	JC_C100013210	predicted protein
				2	JC_C100013219	Glucan endo-1,3-beta-glucosidase precursor, putative
				1	JC_C100013225	conserved hypothetical protein
				2	JC_C100013252	conserved hypothetical protein
				2	JC_C100013284	nucleic acid binding protein, putative
				1	JC_C100013326	predicted protein
				0	JC_C100013353	Triose phosphate/phosphate translocator, non-green plastid, chloroplast precursor, putative
				2	JC_C100013370	transcription cofactor, putative
				0	JC_C100013402	conserved hypothetical protein
				2	JC_C100013456	plastid ATPADP transport protein 2
				0	JC_C100013483	conserved hypothetical protein
				2	JC_C100013494	F9L1.21 protein
				0	JC_C100013533	Transcriptional factor TINY, putative
				2	JC_C100013561	PREDICTED: hypothetical protein
				2	JC_C100013586	ATP binding protein, putative
				2	JC_C100013637	predicted protein
				2	JC_C100013646	Auxin-responsive protein IAA1, putative
				2	JC_C100013668	unknown
				2	JC_C100013679	conserved hypothetical protein
				2	JC_C100013716	fructose-bisphosphate aldolase, putative
				2	JC_C100013749	predicted protein
				2	JC_C100013756	PREDICTED: hypothetical protein
				2	JC_C100013781	PREDICTED: hypothetical protein
				1	JC_C100013850	fatty acid elongase
				2	JC_C100013888	unnamed protein product
				2	JC_C100013892	unnamed protein product
				0	JC_C100013894	conserved hypothetical protein
				2	JC_C100013900	predicted protein
				1	JC_C100013903	grr1, plant, putative
				2	JC_C100013908	PREDICTED: hypothetical protein
				2	JC_C100013912	kinase, putative
				0	JC_C100013976	predicted protein
				2	JC_C100013989	serine-threonine kinase receptor-associated protein, putative
				2	JC_C100014013	ribosome biogenesis regulatory protein, putative
				0	JC_C100014021	alcohol dehydrogenase, putative
				2	JC_C100014023	conserved hypothetical protein
				2	JC_C100014031	DNA binding protein, putative
				2	JC_C100014042	PREDICTED: hypothetical protein
				2	JC_C100014067	conserved hypothetical protein
				1	JC_C100014077	cohesin subunit rad21, putative
				2	JC_C100014079	leucine zipper-ef-hand containing transmembrane protein, putative
				1	JC_C100014085	hypothetical protein VITISV_004139
				2	JC_C100014086	Multiple myeloma tumor-associated protein, putative
				1	JC_C100014131	abc transporter, putative
				1	JC_C100014140	conserved hypothetical protein
				2	JC_C100014148	predicted protein
				0	JC_C100014166	structural molecule, putative
				2	JC_C100014170	predicted protein
				0	JC_C100014197	PREDICTED: hypothetical protein
				1	JC_C100014237	cinnamyl alcohol dehydrogenase-like protein
				1	JC_C100014252	syntaxin, plant, putative
				2	JC_C100014305	Heterochromatin protein, putative
				1	JC_C100014323	Sodium/potassium/calcium exchanger 6 precursor, putative
				2	JC_C100014328	predicted protein
				1	JC_C100014334	unnamed protein product
				1	JC_C100014338
				2	JC_C100014367	yth domain-containing protein, putative
				2	JC_C100014410	protein with unknown function
				2	JC_C100014420	maltose transporter
				0	JC_C100014446	conserved hypothetical protein
				2	JC_C100014447
				0	JC_C100014517
				2	JC_C100014525	predicted protein
				2	JC_C100014569	lipase
				1	JC_C100014576	Beta-amylase, putative
				2	JC_C100014580	conserved hypothetical protein
				2	JC_C100014591	Squamosa promoter-binding protein, putative
				2	JC_C100014603	80 kD MCM3-associated protein, putative
				2	JC_C100014623	mahogunin, putative
				1	JC_C100014629	pepsin A, putative
				1	JC_C100014671	ATP binding protein, putative
				2	JC_C100014678	hypothetical protein RCOM_0912170
				2	JC_C100014682	Protein FRIGIDA, putative
				2	JC_C100014720	RecName: Full=Pyruvate kinase isozyme A, chloroplastic; Flags: Precursor
				2	JC_C100014744	ethylene receptor, putative
				2	JC_C100014799	Glycolipid transfer protein, putative
				2	JC_C100014805	predicted protein
				2	JC_C100014829	glutaredoxin, grx, putative
				2	JC_C100014852	structural constituent of ribosome, putative
				2	JC_C100014864	PREDICTED: hypothetical protein
				2	JC_C100014875	predicted protein
				0	JC_C100014876	conserved hypothetical protein
				2	JC_C100014887	Membrane protein PB1A10.07c, putative
				2	JC_C100014938	Nonspecific lipid-transfer protein A precursor, putative
				1	JC_C100014975	acyltransferase, putative
				1	JC_C100014979	acylamino-acid-releasing enzyme, putative
				2	JC_C100014982	40S ribosomal protein S15-like protein
				2	JC_C100014993	predicted protein
				3	JC_C100015003	ORF 2
				0	JC_C100015049	conserved hypothetical protein
				2	JC_C100015050	lupus la ribonucleoprotein, putative
				2	JC_C100015094	ELL-associated factor, putative
				2	JC_C100015109
				2	JC_C100015166	predicted protein
				2	JC_C100015193	iaa-alanine resistance protein, putative
				2	JC_C100015226	Armadillo repeat-containing protein, putative
				2	JC_C100015250	conserved hypothetical protein
				2	JC_C100015263	Calcyclin-binding protein, putative
				2	JC_C100015279	pak inhibitor skb15, putative
				1	JC_C100015286	auxin response factor 4
				2	JC_C100015326	DELLA protein GAIP-B, putative
				3	JC_C100015329	Pectinesterase-1 precursor, putative
				0	JC_C100015352	PREDICTED: hypothetical protein
				2	JC_C100015397	transporter, putative
				3	JC_C100015401	predicted protein
				2	JC_C100015408	zinc finger protein, putative
				2	JC_C100015435	RNA-binding protein Nova-1, putative
				2	JC_C100015471	rrm/rnp domain, putative
				2	JC_C100015472	conserved hypothetical protein
				2	JC_C100015474	Phospholipid-transporting ATPase, putative
				2	JC_C100015492	PREDICTED: hypothetical protein
				2	JC_C100015544	4-hydroxyphenylpyruvate dioxygenase, putative
				0	JC_C100015546	Protein P21, putative
				2	JC_C100015559	Protein kinase APK1B, chloroplast precursor, putative
				2	JC_C100015560	predicted protein
				2	JC_C100015629	conserved hypothetical protein
				2	JC_C100015648	prolyl 4-hydroxylase alpha subunit, putative
				2	JC_C100015685	UDP-glucose 4-epimerase, putative
				0	JC_C100015722	class III HD-Zip protein 4
				0	JC_C100015740	predicted protein
				1	JC_C100015758	kinase, putative
				2	JC_C100015760	ATP binding protein, putative
				2	JC_C100015844	conserved hypothetical protein
				2	JC_C100015852	Root phototropism protein, putative
				2	JC_C100015868	ATP synthase beta subunit 1
				2	JC_C100015875	fructose-bisphosphate aldolase, putative
				2	JC_C100015904	DNA-damage-inducible protein f, putative
				2	JC_C100015935	ribosomal RNA methyltransferase, putative
				2	JC_C100015941	Protein C14orf111, putative
				0	JC_C100015991	aspartate kinase, putative
				2	JC_C100016012	diphosphoinositol polyphosphate phosphohydrolase, putative
				2	JC_C100016031	xyloglucan endotransglycosylase/hydrolase precursor XTH-26
				2	JC_C100016052	predicted protein
				1	JC_C100016106	phd finger transcription factor, putative
				1	JC_C100016131	conserved hypothetical protein
				1	JC_C100016159	mitochondrial phosphate carrier protein, putative
				2	JC_C100016191	predicted protein
				3	JC_C100016221	heat-shock protein 70
				0	JC_C100016231	conserved hypothetical protein
				2	JC_C100016233	cinnamoyl-CoA reductase, putative
				1	JC_C100016252	Serine/threonine-protein kinase PBS1, putative
				2	JC_C100016270	oligopeptide transporter OPT family
				2	JC_C100016286	26S proteasome non-atpase regulatory subunit, putative
				2	JC_C100016311	conserved hypothetical protein
				2	JC_C100016333	alpha-expansin precursor
				2	JC_C100016341	predicted protein
				2	JC_C100016352	PREDICTED: hypothetical protein
				2	JC_C100016365	ARF GTPase activator, putative
				1	JC_C100016392	ankyrin repeat-containing protein, putative
				1	JC_C100016407	conserved hypothetical protein
				2	JC_C100016540	RAB6-interacting protein, putative
				1	JC_C100016556	kinase, putative
				1	JC_C100016558	CBL-interacting serine/threonine-protein kinase, putative
				2	JC_C100016604	ZIP transporter
				2	JC_C100016605	predicted protein
				2	JC_C100016618	Cyclic nucleotide-gated ion channel, putative
				2	JC_C100016628	ubiquitin carboxyl-terminal hydrolase isozyme L5, putative
				2	JC_C100016635	conserved hypothetical protein
				2	JC_C100016687	PREDICTED: hypothetical protein
				3	JC_C100016728	predicted protein
				2	JC_C100016786	oligopeptide transporter, putative
				2	JC_C100016848	predicted protein
				2	JC_C100016874	conserved hypothetical protein
				2	JC_C100016893	ubiquitin ligase protein cop1, putative
				1	JC_C100016903	6-phosphogluconate dehydrogenase, putative
				2	JC_C100016911	transcription factor, putative
				2	JC_C100016912	calcium-dependent protein kinase, putative
				2	JC_C100016932	predicted protein
				2	JC_C100016960	predicted protein
				1	JC_C100016972	glutathione-s-transferase theta, gst, putative
				2	JC_C100016975	AMP dependent CoA ligase, putative
				2	JC_C100016978	RNA-binding protein nob1, putative
				2	JC_C100016984	F-box family protein
				2	JC_C100017003	ara4-interacting protein, putative
				2	JC_C100017041	superoxide dismutase copper chaperone, putative
				1	JC_C100017044	Triose phosphate/phosphate translocator, chloroplast precursor, putative
				2	JC_C100017071	predicted protein
				2	JC_C100017091	sphingosine-1-phosphate phosphohydrolase, putative
				2	JC_C100017111	serine/threonine protein kinase, putative
				0	JC_C100017122	conserved hypothetical protein
				1	JC_C100017130	UBX domain-containing protein, putative
				2	JC_C100017141	conserved hypothetical protein
				2	JC_C100017162	dynamin, putative
				2	JC_C100017176	conserved hypothetical protein
				2	JC_C100017179	unknown
				1	JC_C100017191	predicted protein
				2	JC_C100017196	predicted protein
				2	JC_C100017204	conserved hypothetical protein
				0	JC_C100017227	polygalacturonase, putative
				1	JC_C100017237	conserved hypothetical protein
				1	JC_C100017270	dead box ATP-dependent RNA helicase, putative
				2	JC_C100017298	anthocyanidin synthase
				2	JC_C100017300	Histone deacetylase complex subunit SAP18, putative
				2	JC_C100017307	Xylem serine proteinase 1 precursor, putative
				2	JC_C100017343	lipid binding protein, putative
				2	JC_C100017405	xaa-pro aminopeptidase, putative
				1	JC_C100017419	rnf5, putative
				0	JC_C100017443	Polyneuridine-aldehyde esterase precursor, putative
				2	JC_C100017486	Mitochondrial import receptor subunit TOM7-1, putative
				2	JC_C100017490	ubiquitin-protein ligase, putative
				0	JC_C100017509	unknown
				1	JC_C100017521	natural resistance-associated macrophage protein, putative
				1	JC_C100017536	Acetamidase, putative
				2	JC_C100017555	PREDICTED: hypothetical protein
				0	JC_C100017571	conserved hypothetical protein
				2	JC_C100017601
				0	JC_C100017648	conserved hypothetical protein
				2	JC_C100017652	zinc ion binding protein, putative
				0	JC_C100017660	Oxygen-evolving enhancer protein 1, chloroplast precursor, putative
				2	JC_C100017720	Caltractin, putative
				2	JC_C100017723	heat stress transcription factor
				3	JC_C100017785	cytochrome P450, putative
				2	JC_C100017814	RNA binding protein, putative
				2	JC_C100017848	Filamin-A-interacting protein, putative
				2	JC_C100017850	putative xyloglucan endotransglucosylase/hydrolase
				1	JC_C100017858	Receptor protein kinase CLAVATA1 precursor, putative
				2	JC_C100017870	Phosphoenolpyruvate carboxykinase [ATP], putative
				2	JC_C100017892	copper-transporting atpase p-type, putative
				1	JC_C100017922	Sulfite reductase [ferredoxin], putative
				0	JC_C100017927	conserved hypothetical protein
				2	JC_C100017935	nucleic acid binding protein, putative
				0	JC_C100017946	gibberellin induced protein
				0	JC_C100017950	Polygalacturonase non-catalytic subunit AroGP2 precursor, putative
				2	JC_C100017954	nuclear movement protein nudc, putative
				2	JC_C100017973	conserved hypothetical protein
				3	JC_C100017991	predicted protein
				2	JC_C100017999	heat shock protein binding protein, putative
				0	JC_C100018021	Anthranilate N-benzoyltransferase protein, putative
				2	JC_C100018053	conserved hypothetical protein
				0	JC_C100018069	conserved hypothetical protein
				0	JC_C100018091	phosphoglucomutase, putative
				2	JC_C100018095	rar1, putative
				2	JC_C100018112	predicted protein
				2	JC_C100018118	uridylate kinase plant, putative
				2	JC_C100018129	conserved hypothetical protein
				2	JC_C100018195	Auxin response factor, putative
				1	JC_C100018196	ATP-dependent clp protease, putative
				2	JC_C100018258	40S ribosomal protein S2, putative
				2	JC_C100018280	hypothetical protein RCOM_1578820
				2	JC_C100018321	protein with unknown function
				2	JC_C100018327	pentatricopeptide repeat-containing protein, putative
				1	JC_C100018340	ATP binding protein, putative
				2	JC_C100018344	fibrillarin, putative
				2	JC_C100018350	receptor protein kinase, putative
				2	JC_C100018391	predicted protein
				2	JC_C100018397	predicted protein
				2	JC_C100018407	calcium-dependent protein kinase, putative
				2	JC_C100018416	predicted protein
				0	JC_C100018451	ATP-dependent clp protease, putative
				2	JC_C100018453	Protein PPLZ12, putative
				0	JC_C100018462	21 kDa protein precursor, putative
				2	JC_C100018474	Glycerol-3-phosphate transporter, putative
				1	JC_C100018496	AP2/ERF domain-containing transcription factor
				2	JC_C100018501	protein with unknown function
				2	JC_C100018507
				2	JC_C100018537	conserved hypothetical protein
				2	JC_C100018542	conserved hypothetical protein
				2	JC_C100018628	U2 small nuclear ribonucleoprotein A, putative
				2	JC_C100018653	ATP binding protein, putative
				0	JC_C100018657	pentatricopeptide repeat-containing protein, putative
				2	JC_C100018724	conserved hypothetical protein
				1	JC_C100018728	Nicotianamine synthase, putative
				2	JC_C100018755	50S ribosomal protein L18, putative
				2	JC_C100018796	AMP-activated protein kinase, gamma regulatory subunit, putative
				2	JC_C100018852	predicted protein
				1	JC_C100018863	5'->3' exoribonuclease, putative
				2	JC_C100018865	Protein transport protein Sec24C, putative
				3	JC_C100018875	predicted protein
				2	JC_C100018877	conserved hypothetical protein
				2	JC_C100018889	ring finger protein, putative
				2	JC_C100018892	histone h1/h5, putative
				2	JC_C100018910	cyclophilin
				2	JC_C100018952	o-linked n-acetylglucosamine transferase, ogt, putative
				2	JC_C100018993	AP2 domain transcription factor RAP2.3, putative
				2	JC_C100019016	NAC domain-containing protein, putative
				1	JC_C100019039	conserved hypothetical protein
				2	JC_C100019100	conserved hypothetical protein
				2	JC_C100019157	conserved hypothetical protein
				2	JC_C100019172	lipoxygenase, putative
				1	JC_C100019196	PREDICTED: hypothetical protein
				2	JC_C100019225	Gibberellin receptor GID1, putative
				2	JC_C100019256	nucleolar protein nop56, putative
				2	JC_C100019286	peptide n-glycanase, putative
				2	JC_C100019294	protein with unknown function
				2	JC_C100019296	chaperonin containing t-complex protein 1, delta subunit, tcpd, putative
				0	JC_C100019297	Photosystem II reaction center W protein, chloroplast precursor, putative
				2	JC_C100019332	ubiquitin-protein ligase, putative
				2	JC_C100019348	Translational activator GCN1, putative
				1	JC_C100019419	predicted protein
				2	JC_C100019442	PREDICTED: similar to polyubiquitin
				2	JC_C100019443	translation factor sui1, putative
				2	JC_C100019502	gaba(A) receptor-associated protein, putative
				2	JC_C100019531	Glucan endo-1,3-beta-glucosidase precursor, putative
				2	JC_C100019537	unknown
				2	JC_C100019580	Pectate lyase precursor, putative
				2	JC_C100019627	beta-galactosidase, putative
				0	JC_C100019652	peptidyl-prolyl cis-trans isomerase, putative
				2	JC_C100019653	S-adenosylmethionine-dependent methyltransferase, putative
				1	JC_C100019709	breast carcinoma amplified sequence, putative
				2	JC_C100019748	hypothetical protein RCOM_0584960
				2	JC_C100019758	translation initiation factor-like protein
				2	JC_C100019807	predicted protein
				2	JC_C100019812	Chitin-inducible gibberellin-responsive protein, putative
				2	JC_C100019821	multidrug resistance protein ABC transporter family
				1	JC_C100019832	Serine acetyltransferase 3, mitochondrial precursor, putative
				1	JC_C100019834	DNA binding protein, putative
				0	JC_C100019859	conserved hypothetical protein
				2	JC_C100019870	E3 ubiquitin protein ligase upl2, putative
				2	JC_C100019874	unnamed protein product
				2	JC_C100019905	conserved hypothetical protein
				2	JC_C100019926	glutathione reductase
				2	JC_C100019928	conserved hypothetical protein
				2	JC_C100019941	conserved hypothetical protein
				3	JC_C100019963	annexin, putative
				1	JC_C100019988	conserved hypothetical protein
				2	JC_C100020019	cytochrome P450, putative
				2	JC_C100020064	translation initiation factor eif-2b alpha subunit, putative
				1	JC_C100020080	predicted protein
				2	JC_C100020088	unknown
				2	JC_C100020096	(S)-2-hydroxy-acid oxidase, putative
				2	JC_C100020176	conserved hypothetical protein
				2	JC_C100020263	PREDICTED: similar to splicing factor, putative
				2	JC_C100020303	PREDICTED: hypothetical protein
				2	JC_C100020304	predicted protein
				2	JC_C100020327	unknown
				2	JC_C100020335	conserved hypothetical protein
				2	JC_C100020346	annexin, putative
				2	JC_C100020417	ubiquitin-conjugating enzyme E2 j2, putative
				2	JC_C100020428	conserved hypothetical protein
				2	JC_C100020431	nucleolysin tia-1, putative
				0	JC_C100020454	Auxin-binding protein ABP19a precursor, putative
				2	JC_C100020457	MYB11
				2	JC_C100020461	Charged multivesicular body protein 2a, putative
				2	JC_C100020495	Heterogeneous nuclear ribonucleoprotein A1, putative
				2	JC_C100020498
				0	JC_C100020502	glucose-methanol-choline (gmc) oxidoreductase, putative
				1	JC_C100020504	Protein SEY1, putative
				2	JC_C100020517	predicted protein
				2	JC_C100020550	Histidine-containing phosphotransfer protein, putative
				0	JC_C100020581	predicted protein
				2	JC_C100020602
				1	JC_C100020624	conserved hypothetical protein
				1	JC_C100020667	PREDICTED: hypothetical protein isoform 1
				0	JC_C100020681	chlorophyll A/B binding protein, putative
				1	JC_C100020683	ATP binding protein, putative
				2	JC_C100020723	class-1 LMW heat shock protein
				1	JC_C100020784	conserved hypothetical protein
				2	JC_C100020806	dtdp-glucose 4-6-dehydratase, putative
				2	JC_C100020819	conserved hypothetical protein
				2	JC_C100020840	PREDICTED: hypothetical protein
				2	JC_C100020854	predicted protein
				2	JC_C100020878	transcription factor, putative
				0	JC_C100020900	conserved hypothetical protein
				1	JC_C100020906	Serine/threonine-protein kinase PBS1, putative
				1	JC_C100020946	protein with unknown function
				1	JC_C100020955	predicted protein
				0	JC_C100020989	Serine/threonine-protein kinase Nek8, putative
				2	JC_C100020994	protein phosphatase 2c, putative
				0	JC_C100021026	triosephosphate isomerase, putative
				2	JC_C100021059	conserved hypothetical protein
				2	JC_C100021063	predicted protein
				2	JC_C100021084	conserved hypothetical protein
				1	JC_C100021112	unknown
				2	JC_C100021115	conserved hypothetical protein
				2	JC_C100021169	conserved hypothetical protein
				1	JC_C100021171	60S ribosomal protein L12, putative
				2	JC_C100021174	protein disulfide isomerase, putative
				2	JC_C100021194	Cl-channel clc-7
				2	JC_C100021218	big map kinase/bmk, putative
				1	JC_C100021228	nfrkb, putative
				2	JC_C100021253	histone h2b, putative
				2	JC_C100021261	predicted protein
				2	JC_C100021268	predicted protein
				2	JC_C100021282	unnamed protein product
				2	JC_C100021302	Lysosomal Pro-X carboxypeptidase, putative
				1	JC_C100021308	PREDICTED: hypothetical protein
				1	JC_C100021333	alpha-l-fucosidase, putative
				1	JC_C100021341	snf1-kinase beta subunit, plants, putative
				2	JC_C100021352	conserved hypothetical protein
				2	JC_C100021366	protein binding protein, putative
				2	JC_C100021386	PREDICTED: hypothetical protein isoform 1
				2	JC_C100021408	mitogen-activated protein kinase
				2	JC_C100021411	Protein AINTEGUMENTA, putative
				0	JC_C100021421	Bipolar kinesin KRP-130, putative
				2	JC_C100021449	r2r3-myb transcription factor, putative
				2	JC_C100021468	PREDICTED: hypothetical protein
				2	JC_C100021495	conserved hypothetical protein
				2	JC_C100021518	unnamed protein product
				1	JC_C100021546	cytochrome P450
				2	JC_C100021584	hypothetical protein RCOM_1509330
				1	JC_C100021608	hypothetical protein RCOM_1509910
				1	JC_C100021807	inositol or phosphatidylinositol kinase, putative
				2	JC_C100021880	conserved hypothetical protein
				1	JC_C100021899	conserved hypothetical protein
				1	JC_C100021900	conserved hypothetical protein
				2	JC_C100021907	zinc ion binding protein, putative
				1	JC_C100022015	HIPL1 protein precursor, putative
				2	JC_C100022023	pentatricopeptide repeat-containing protein, putative
				2	JC_C100022037	1-pyrroline-5-carboxylate dehydrogenase, putative
				0	JC_C100022064	light-harvesting complex I protein Lhca4
				2	JC_C100022091	synaptosomal associated protein, putative
				2	JC_C100022112	predicted protein
				2	JC_C100022119	hypothetical protein RCOM_1469330
				2	JC_C100022143	UDP-glucosyltransferase, putative
				2	JC_C100022145	conserved hypothetical protein
				2	JC_C100022166	s-adenosylmethionine decarboxylase, putative
				0	JC_C100022202	conserved hypothetical protein
				2	JC_C100022205	unnamed protein product
				2	JC_C100022296	monosaccharide transporter
				1	JC_C100022313	conserved hypothetical protein
				1	JC_C100022323	cytochrome C oxidase polypeptide vib, putative
				2	JC_C100022329
				2	JC_C100022367	conserved hypothetical protein
				2	JC_C100022414	predicted protein
				2	JC_C100022421	predicted protein
				2	JC_C100022433	Squalene monooxygenase, putative
				2	JC_C100022445	serine carboxypeptidase, putative
				1	JC_C100022499	hypothetical protein VITISV_019622
				2	JC_C100022528	Cucumisin precursor, putative
				2	JC_C100022542	nucleic acid binding protein, putative
				2	JC_C100022597	predicted protein
				2	JC_C100022660	LIGULELESS1 protein, putative
				0	JC_C100022693	unnamed protein product
				1	JC_C100022763	lyase, putative
				0	JC_C100022777	Glutamyl-tRNA reductase 1, chloroplast precursor, putative
				2	JC_C100022857	Aspartic proteinase nepenthesin-1 precursor, putative
				2	JC_C100022862	cytochrome P450, putative
				1	JC_C100022865	predicted protein
				3	JC_C100022885	cytochrome P450, putative
				0	JC_C100022926
				0	JC_C100022927
				0	JC_C100022931	photosystem I reaction center subunit IV A, chloroplast precursor
				1	JC_C100022935	nucleotide binding protein, putative
				0	JC_C100022958	Cellulose synthase A catalytic subunit 6 [UDP-forming]
				2	JC_C100023006	arginine/serine-rich splicing factor, putative
				1	JC_C100023008	PREDICTED: hypothetical protein
				2	JC_C100023024	nucleoredoxin, putative
				2	JC_C100023026	nucleoredoxin, putative
				2	JC_C100023058	multidrug resistance pump, putative
				2	JC_C100023069	predicted protein
				2	JC_C100023071	leucine-rich repeat-containing protein, putative
				2	JC_C100023075	Nucleoporin GLE1, putative
				2	JC_C100023080	PREDICTED: hypothetical protein
				0	JC_C100023096	conserved hypothetical protein
				0	JC_C100023110	two-component sensor histidine kinase bacteria, putative
				3	JC_C100023124	multidrug resistance-associated protein 2, 6 (mrp2, 6), abc-transoprter, putative
				2	JC_C100023152	Small rubber particle protein, putative
				2	JC_C100023168	sphingosine phosphate lyase, putative
				1	JC_C100023177	glucose-6-phosphate 1-dehydrogenase, putative
				1	JC_C100023179	amino acid binding protein, putative
				2	JC_C100023192	unknown
				2	JC_C100023214	unnamed protein product
				2	JC_C100023226	conserved hypothetical protein
				2	JC_C100023235	stearoyl-acyl-carrier protein desaturase
				2	JC_C100023236	Splicing factor U2AF-associated protein, putative
				2	JC_C100023242	transcriptional activator, putative
				1	JC_C100023248	predicted protein
				2	JC_C100023269	WD-repeat protein, putative
				2	JC_C100023301	chaperonin-60kD, ch60, putative
				2	JC_C100023330	Ras-GTPase-activating protein-binding protein, putative
				0	JC_C100023356	serine/threonine-protein kinase, putative
				2	JC_C100023368	PREDICTED: similar to OSJNBa0068L06.9
				3	JC_C100023378	inorganic phosphate transporter, putative
				2	JC_C100023401	predicted protein
				2	JC_C100023412	PREDICTED: hypothetical protein
				2	JC_C100023464	copine, putative
				0	JC_C100023479	conserved hypothetical protein
				1	JC_C100023494	predicted protein
				2	JC_C100023625	calreticulin, putative
				2	JC_C100023708	ATP-dependent RNA helicase, putative
				2	JC_C100023712	unknown
				2	JC_C100023713	predicted protein
				2	JC_C100023755	predicted protein
				2	JC_C100023763	hypothetical protein RCOM_1346600
				2	JC_C100023786	predicted protein
				2	JC_C100023793	predicted protein
				2	JC_C100023803	multidrug resistance protein 1, 2, putative
				2	JC_C100023809	predicted protein
				2	JC_C100023885	ormdl, putative
				2	JC_C100023907	Ubiquitin ligase SINAT3, putative
				0	JC_C100023938	Thylakoid membrane phosphoprotein 14 kDa, chloroplast precursor, putative
				1	JC_C100023988	hypothetical protein RCOM_1615820
				2	JC_C100024042	conserved hypothetical protein
				2	JC_C100024051	MADS-box transcription factor 2
				0	JC_C100024100	14 kDa proline-rich protein DC2.15 precursor, putative
				1	JC_C100024143	conserved hypothetical protein
				2	JC_C100024163	1-phosphatidylinositol-4-phosphate 5-kinase, putative
				2	JC_C100024178	dynamin, putative
				2	JC_C100024194	sodium/hydrogen exchanger, putative
				2	JC_C100024226	unnamed protein product
				1	JC_C100024227	ubiquitin-protein ligase, putative
				2	JC_C100024234	beta-glucosidase, putative
				1	JC_C100024250	small nuclear ribonucleoprotein U)1a,U)2b, putative
				2	JC_C100024259	predicted protein
				2	JC_C100024376	cathepsin B, putative
				2	JC_C100024380	expressed protein, putative
				0	JC_C100024449	conserved hypothetical protein
				0	JC_C100024477	mitochondrial carrier protein, putative
				2	JC_C100024482	aldose 1-epimerase, putative
				3	JC_C100024492	hypothetical protein RCOM_1617200
				2	JC_C100024500	ATRAD3, putative
				2	JC_C100024501	conserved hypothetical protein
				0	JC_C100024513	predicted protein
				2	JC_C100024533	Minor histocompatibility antigen H13, putative
				1	JC_C100024548	synaptotagmin, putative
				2	JC_C100024551	predicted protein
				2	JC_C100024594	phospholipase d beta, putative
				2	JC_C100024628	cinnamoyl-CoA reductase, putative
				2	JC_C100024650	vesicle-associated membrane protein, putative
				1	JC_C100024689	histone ubiquitination proteins group
				2	JC_C100024727	ATP synthase delta subunit 1
				2	JC_C100024739	PREDICTED: hypothetical protein
				2	JC_C100024743	RNA binding protein, putative
				2	JC_C100024760	conserved hypothetical protein
				2	JC_C100024789	conserved hypothetical protein
				2	JC_C100024799	protein phosphatase 2c, putative
				2	JC_C100024812	Enoyl-CoA hydratase, mitochondrial precursor, putative
				0	JC_C100024870	DNA binding protein, putative
				2	JC_C100024926	3-hydroxyacyl-CoA dehyrogenase, putative
				2	JC_C100024929	sugar transporter, putative
				2	JC_C100024933	Auxin-responsive protein IAA27, putative
				1	JC_C100024958	Serine acetyltransferase, putative
				2	JC_C100024985	ATP binding protein, putative
				2	JC_C100025015	DNA binding protein, putative
				2	JC_C100025023	Regulatory protein NPR1, putative
				2	JC_C100025024	predicted protein
				1	JC_C100025046	conserved hypothetical protein
				0	JC_C100025049	Photosystem I reaction center subunit III, chloroplast precursor, putative
				2	JC_C100025091	groes chaperonin, putative
				2	JC_C100025103	conserved hypothetical protein
				2	JC_C100025107	DNA binding protein, putative
				2	JC_C100025184	Protein YME1, putative
				2	JC_C100025188	zinc/iron transporter, putative
				2	JC_C100025225	conserved hypothetical protein
				2	JC_C100025244	PREDICTED: hypothetical protein
				0	JC_C100025252	amino acid transporter, putative
				2	JC_C100025302	conserved hypothetical protein
				3	JC_C100025338	cytochrome P450, putative
				3	JC_C100025354	Aspartic proteinase nepenthesin-2 precursor, putative
				1	JC_C100025375	nucleic acid binding protein, putative
				2	JC_C100025377	NADP-dependent glyceraldehyde-3-phosphate dehydrogenase, putative
				0	JC_C100025378	ubiquitin-protein ligase, putative
				2	JC_C100025387	conserved hypothetical protein
				2	JC_C100025409	protein kinase, putative
				0	JC_C100025410	hypothetical protein RCOM_0923760
				2	JC_C100025419	grr1, plant, putative
				1	JC_C100025535	predicted protein
				2	JC_C100025551	PREDICTED: hypothetical protein
				0	JC_C100025555	protein phosphatase 2c, putative
				2	JC_C100025610	predicted protein
				2	JC_C100025611	pre-mRNA cleavage factor im, 25kD subunit, putative
				2	JC_C100025621	phosphatidylcholine-sterol O-acyltransferase, putative
				2	JC_C100025647	Methylthioribose-1-phosphate isomerase, putative
				2	JC_C100025657	Pectinesterase-2 precursor, putative
				2	JC_C100025668	fyve finger-containing phosphoinositide kinase, fyv1, putative
				1	JC_C100025687	guanine nucleotide-exchange, putative
				2	JC_C100025689	RING-H2 finger protein ATL3J, putative
				2	JC_C100025762	serine hydroxymethyltransferase, putative
				2	JC_C100025841	predicted protein
				2	JC_C100025851	predicted protein
				2	JC_C100025909	conserved hypothetical protein
				2	JC_C100025922	predicted protein
				1	JC_C100025937	multidrug resistance pump, putative
				2	JC_C100025967	predicted protein
				2	JC_C100025976	predicted protein
				2	JC_C100025978	anthocyanidin reductase
				2	JC_C100026002	transcription factor, putative
				2	JC_C100026041	glutaredoxin, grx, putative
				1	JC_C100026077	protein with unknown function
				2	JC_C100026111	pyruvate decarboxylase, putative
				1	JC_C100026154	ubiquitin-protein ligase, putative
				2	JC_C100026170	predicted protein
				2	JC_C100026183	bromodomain-containing protein, putative
				0	JC_C100026229	predicted protein
				2	JC_C100026232	homeobox protein, putative
				1	JC_C100026233	homeobox transcription factor
				2	JC_C100026236	nitrate transporter, putative
				2	JC_C100026242	conserved hypothetical protein
				0	JC_C100026287	predicted protein
				0	JC_C100026308	unknown
				2	JC_C100026338	Transmembrane BAX inhibitor motif-containing protein, putative
				2	JC_C100026365	potassium channel regulatory factor, putative
				2	JC_C100026426	Histidine-containing phosphotransfer protein, putative
				2	JC_C100026487	nuclear acid binding protein, putative
				2	JC_C100026494	Adenosine deaminase, putative
				2	JC_C100026497	Glucose-6-phosphate/phosphate translocator 2, chloroplast precursor, putative
				2	JC_C100026505	triptychon and cpc, putative
				2	JC_C100026506	ubiquitin 10.2
				1	JC_C100026553	hexose transporter 1
				2	JC_C100026574	predicted protein
				2	JC_C100026612	RNA polymerase-associated protein RTF1, putative
				2	JC_C100026622	conserved hypothetical protein
				2	JC_C100026634	ubiquitin conjugating enzyme, putative
				2	JC_C100026643	auxin-repressed protein-like protein ARP1
				2	JC_C100026646	fad NAD binding oxidoreductases, putative
				2	JC_C100026685	ring finger protein, putative
				1	JC_C100026748	phytochrome B, putative
				2	JC_C100026778	glutathione s-transferase, putative
				1	JC_C100026798	predicted protein
				2	JC_C100026841	predicted protein
				2	JC_C100026878	conserved hypothetical protein
				1	JC_C100026885	conserved hypothetical protein
				0	JC_C100026890	DNA binding protein, putative
				3	JC_C100026900	PREDICTED: hypothetical protein
				2	JC_C100026915	S18.A ribosomal protein
				2	JC_C100026940	phenazine biosynthesis protein, putative
				2	JC_C100026951	unnamed protein product
				2	JC_C100026956	unnamed protein product
				2	JC_C100026957	elongation factor tu, putative
				1	JC_C100027042	ATP binding protein, putative
				3	JC_C100027205	predicted protein
				3	JC_C100027265
				2	JC_C100027590	amino acid transporter, putative
				1	JC_C100027610	predicted protein
				3	JC_C100027660	conserved hypothetical protein
				2	JC_C100028000	predicted protein
				0	JC_C100028144	conserved hypothetical protein
				2	JC_C100028187	glutaredoxin
				2	JC_C100028241	conserved hypothetical protein
				1	JC_C100028516	Galactose oxidase precursor, putative
				2	JC_C100028864	cytochrome P450, putative
				1	JC_C100028902	hypothetical protein RCOM_1504550
				2	JC_C100029053	elongation factor 1-alpha, putative
				2	JC_C100029174	hypothetical protein ARALYDRAFT_899257
				0	JC_C100029479	predicted protein
				0	JC_C100029553	transferase, transferring glycosyl groups, putative
				1	JC_C100030779	predicted protein
				0	JC_C100031097	Plastocyanin A, chloroplast precursor, putative
				2	JC_C100031445	PREDICTED: hypothetical protein
				2	JC_C100031463	hypothetical protein RCOM_0731250
				0	JC_C100031662
				2	JC_C100031842	predicted protein
				0	JC_C100032755
				2	JC_C100032856
				2	JC_C100032884	UDP-glucosyltransferase, putative
				2	JC_C100033065	conserved hypothetical protein
				2	JC_C100033296	ankyrin repeat-containing protein, putative
				2	JC_C100033410	conserved hypothetical protein
				2	JC_C100034152	kinase, putative
				2	JC_C100034306	mtn21-like protein
				3	JC_C100034504	predicted protein
				2	JC_C100034808	ATP binding protein, putative
				1	JC_C100034947	predicted protein
				2	JC_C100035032	conserved hypothetical protein

## Sheet: Cluster 0
Cluster 0	N=142 genes
	< return
	Name	Description
	JC_C100013189	predicted protein
	JC_C100023110	two-component sensor histidine kinase bacteria, putative
	JC_C100010821	phospholipase d delta, putative
	JC_C100012080	conserved hypothetical protein
	JC_C100018091	phosphoglucomutase, putative
	JC_C100024100	14 kDa proline-rich protein DC2.15 precursor, putative
	JC_C100008522	hypothetical protein RCOM_1374370
	JC_C100017443	Polyneuridine-aldehyde esterase precursor, putative
	JC_C100022927
	JC_C100015722	class III HD-Zip protein 4
	JC_C100024513	predicted protein
	JC_C100022926
	JC_C100002577	predicted protein
	JC_C100020989	Serine/threonine-protein kinase Nek8, putative
	JC_C100022958	Cellulose synthase A catalytic subunit 6 [UDP-forming]
	JC_C100023479	conserved hypothetical protein
	JC_C100020502	glucose-methanol-choline (gmc) oxidoreductase, putative
	JC_C100002166	conserved hypothetical protein
	JC_C100025555	protein phosphatase 2c, putative
	JC_C100017509	unknown
	JC_C100011931	zinc finger protein, putative
	JC_C100025378	ubiquitin-protein ligase, putative
	JC_C100006449	conserved hypothetical protein
	JC_C100007197	predicted protein
	JC_C100001317	conserved hypothetical protein
	JC_C100015546	Protein P21, putative
	JC_C100031662
	JC_C100014876	conserved hypothetical protein
	JC_C100018657	pentatricopeptide repeat-containing protein, putative
	JC_C100004468	diphosphoinositol polyphosphate phosphohydrolase, putative
	JC_C100017946	gibberellin induced protein
	JC_C100001009	Thylakoid lumenal 29.8 kDa protein, chloroplast precursor, putative
	JC_C100005178	aquaporin, MIP family, PIP subfamily
	JC_C100024449	conserved hypothetical protein
	JC_C100018021	Anthranilate N-benzoyltransferase protein, putative
	JC_C100002916	50S ribosomal protein L14, putative
	JC_C100026229	predicted protein
	JC_C100018451	ATP-dependent clp protease, putative
	JC_C100014021	alcohol dehydrogenase, putative
	JC_C100020900	conserved hypothetical protein
	JC_C100022202	conserved hypothetical protein
	JC_C100013976	predicted protein
	JC_C100031097	Plastocyanin A, chloroplast precursor, putative
	JC_C100011040	predicted protein
	JC_C100014517
	JC_C100013098	structural constituent of ribosome, putative
	JC_C100007583	conserved hypothetical protein
	JC_C100001970	chlorophyll A/B binding protein, putative
	JC_C100014197	PREDICTED: hypothetical protein
	JC_C100010102	phosphoenolpyruvate carboxylase
	JC_C100018069	conserved hypothetical protein
	JC_C100004239	conserved hypothetical protein
	JC_C100002820	chlorophyll A/B binding protein, putative
	JC_C100006784	Late seed maturation protein P8B6, putative
	JC_C100014446	conserved hypothetical protein
	JC_C100017927	conserved hypothetical protein
	JC_C100011656	peroxiredoxins, prx-1, prx-2, prx-3, putative
	JC_C100000731	unknown
	JC_C100025049	Photosystem I reaction center subunit III, chloroplast precursor, putative
	JC_C100024477	mitochondrial carrier protein, putative
	JC_C100029479	predicted protein
	JC_C100022931	photosystem I reaction center subunit IV A, chloroplast precursor
	JC_C100005187	SAUR family protein
	JC_C100023938	Thylakoid membrane phosphoprotein 14 kDa, chloroplast precursor, putative
	JC_C100015049	conserved hypothetical protein
	JC_C100023096	conserved hypothetical protein
	JC_C100001372	conserved hypothetical protein
	JC_C100019297	Photosystem II reaction center W protein, chloroplast precursor, putative
	JC_C100006852	predicted protein
	JC_C100009463	2-deoxyglucose-6-phosphate phosphatase, putative
	JC_C100010853	ferredoxin--NADP reductase, putative
	JC_C100019652	peptidyl-prolyl cis-trans isomerase, putative
	JC_C100008232	Ferredoxin--nitrite reductase, chloroplast precursor, putative
	JC_C100009805	conserved hypothetical protein
	JC_C100009923	transcription factor, putative
	JC_C100004598	PREDICTED: hypothetical protein
	JC_C100013353	Triose phosphate/phosphate translocator, non-green plastid, chloroplast precursor, putative
	JC_C100020581	predicted protein
	JC_C100028144	conserved hypothetical protein
	JC_C100017122	conserved hypothetical protein
	JC_C100017950	Polygalacturonase non-catalytic subunit AroGP2 precursor, putative
	JC_C100017660	Oxygen-evolving enhancer protein 1, chloroplast precursor, putative
	JC_C100016231	conserved hypothetical protein
	JC_C100002915	putative ribosomal protein L2
	JC_C100013402	conserved hypothetical protein
	JC_C100017227	polygalacturonase, putative
	JC_C100002755	predicted protein
	JC_C100010075	Ribulose bisphosphate carboxylase small chain 1B, chloroplast precursor, putative
	JC_C100026890	DNA binding protein, putative
	JC_C100018462	21 kDa protein precursor, putative
	JC_C100006480	conserved hypothetical protein
	JC_C100006810	PREDICTED: hypothetical protein
	JC_C100017571	conserved hypothetical protein
	JC_C100014166	structural molecule, putative
	JC_C100013894	conserved hypothetical protein
	JC_C100007798	SP1L, putative
	JC_C100022777	Glutamyl-tRNA reductase 1, chloroplast precursor, putative
	JC_C100006221	ribosomal protein S6 kinase, putative
	JC_C100022064	light-harvesting complex I protein Lhca4
	JC_C100007757	PREDICTED: hypothetical protein
	JC_C100010721	conserved hypothetical protein
	JC_C100007710	structural molecule, putative
	JC_C100011231	predicted protein
	JC_C100013533	Transcriptional factor TINY, putative
	JC_C100026308	unknown
	JC_C100017648	conserved hypothetical protein
	JC_C100005397	conserved hypothetical protein
	JC_C100001195	predicted protein
	JC_C100025252	amino acid transporter, putative
	JC_C100010722	endo-1,4-beta-glucanase, putative
	JC_C100015991	aspartate kinase, putative
	JC_C100023356	serine/threonine-protein kinase, putative
	JC_C100012282	predicted protein
	JC_C100003084	predicted protein
	JC_C100025410	hypothetical protein RCOM_0923760
	JC_C100000852	oligopeptide transporter, putative
	JC_C100004826	predicted protein
	JC_C100000938	Magnesium-protoporphyrin IX monomethyl ester [oxidative] cyclase, chloroplast precursor, putative
	JC_C100012767	conserved hypothetical protein
	JC_C100013483	conserved hypothetical protein
	JC_C100026287	predicted protein
	JC_C100020681	chlorophyll A/B binding protein, putative
	JC_C100007835	Chorismate mutase, chloroplast precursor, putative
	JC_C100011235	transcription factor, putative
	JC_C100006345	conserved hypothetical protein
	JC_C100024870	DNA binding protein, putative
	JC_C100015740	predicted protein
	JC_C100010301	mitochondrial pyruvate dehydrogenase kinase isoform 1
	JC_C100019859	conserved hypothetical protein
	JC_C100022693	unnamed protein product
	JC_C100002697	Photosystem I reaction center subunit V, chloroplast precursor, putative
	JC_C100006978	fasciclin-like arabinogalactan protein
	JC_C100032755
	JC_C100001184	conserved hypothetical protein
	JC_C100021026	triosephosphate isomerase, putative
	JC_C100012717	unknown
	JC_C100007284	zinc finger protein, putative
	JC_C100029553	transferase, transferring glycosyl groups, putative
	JC_C100021421	Bipolar kinesin KRP-130, putative
	JC_C100015352	PREDICTED: hypothetical protein
	JC_C100000765	conserved hypothetical protein
	JC_C100020454	Auxin-binding protein ABP19a precursor, putative

## Sheet: Cluster 1
Cluster 1	N=185 genes
	< return
	Name	Description
	JC_C100002785	acyl:coa ligase acetate-coa synthetase-like protein
	JC_C100007805	kinase, putative
	JC_C100017237	conserved hypothetical protein
	JC_C100026553	hexose transporter 1
	JC_C100000855	predicted protein
	JC_C100005097	hypothetical protein RCOM_0301280
	JC_C100014085	hypothetical protein VITISV_004139
	JC_C100008128	sugar transporter, putative
	JC_C100022015	HIPL1 protein precursor, putative
	JC_C100002499	dead box ATP-dependent RNA helicase, putative
	JC_C100022935	nucleotide binding protein, putative
	JC_C100025375	nucleic acid binding protein, putative
	JC_C100026748	phytochrome B, putative
	JC_C100007765	predicted protein
	JC_C100009124	Receptor protein kinase CLAVATA1 precursor, putative
	JC_C100013903	grr1, plant, putative
	JC_C100021228	nfrkb, putative
	JC_C100016131	conserved hypothetical protein
	JC_C100005566	conserved hypothetical protein
	JC_C100009102	Peroxidase 12 precursor, putative
	JC_C100018863	5'->3' exoribonuclease, putative
	JC_C100020906	Serine/threonine-protein kinase PBS1, putative
	JC_C100021341	snf1-kinase beta subunit, plants, putative
	JC_C100025046	conserved hypothetical protein
	JC_C100007817	60S ribosomal protein L34, putative
	JC_C100020683	ATP binding protein, putative
	JC_C100022865	predicted protein
	JC_C100001053	predicted protein
	JC_C100020624	conserved hypothetical protein
	JC_C100010298	RecName: Full=S-adenosylmethionine synthase 1; Short=AdoMet synthase 1; AltName: Full=Methionine adenosyltransferase 1; Short=MAT 1
	JC_C100004439	glutamine synthetase
	JC_C100001513	Auxin response factor, putative
	JC_C100014629	pepsin A, putative
	JC_C100027610	predicted protein
	JC_C100013225	conserved hypothetical protein
	JC_C100021308	PREDICTED: hypothetical protein
	JC_C100004614	conserved hypothetical protein
	JC_C100014140	conserved hypothetical protein
	JC_C100018340	ATP binding protein, putative
	JC_C100000287	Chitin-inducible gibberellin-responsive protein, putative
	JC_C100024143	conserved hypothetical protein
	JC_C100023179	amino acid binding protein, putative
	JC_C100025535	predicted protein
	JC_C100023988	hypothetical protein RCOM_1615820
	JC_C100026798	predicted protein
	JC_C100016407	conserved hypothetical protein
	JC_C100010786	catalase 1
	JC_C100003067	zinc finger protein, putative
	JC_C100016903	6-phosphogluconate dehydrogenase, putative
	JC_C100014975	acyltransferase, putative
	JC_C100025687	guanine nucleotide-exchange, putative
	JC_C100010566	Chaperone protein dnaJ, putative
	JC_C100024958	Serine acetyltransferase, putative
	JC_C100010116	conserved hypothetical protein
	JC_C100006960	Xyloglucan endotransglucosylase/hydrolase protein 9 precursor, putative
	JC_C100010808	carboxy-lyase, putative
	JC_C100010933	Protein P21, putative
	JC_C100016392	ankyrin repeat-containing protein, putative
	JC_C100020955	predicted protein
	JC_C100019709	breast carcinoma amplified sequence, putative
	JC_C100023177	glucose-6-phosphate 1-dehydrogenase, putative
	JC_C100027042	ATP binding protein, putative
	JC_C100026154	ubiquitin-protein ligase, putative
	JC_C100023248	predicted protein
	JC_C100028902	hypothetical protein RCOM_1504550
	JC_C100020784	conserved hypothetical protein
	JC_C100003246	UDP-glucosyltransferase, putative
	JC_C100005425	transcription factor, putative
	JC_C100016252	Serine/threonine-protein kinase PBS1, putative
	JC_C100019039	conserved hypothetical protein
	JC_C100026885	conserved hypothetical protein
	JC_C100024227	ubiquitin-protein ligase, putative
	JC_C100014576	Beta-amylase, putative
	JC_C100000468	transcription factor, putative
	JC_C100008337	clathrin assembly protein, putative
	JC_C100020946	protein with unknown function
	JC_C100013850	fatty acid elongase
	JC_C100006261	conserved hypothetical protein
	JC_C100013326	predicted protein
	JC_C100016558	CBL-interacting serine/threonine-protein kinase, putative
	JC_C100014252	syntaxin, plant, putative
	JC_C100026233	homeobox transcription factor
	JC_C100005804	Selenoprotein O, putative
	JC_C100021546	cytochrome P450
	JC_C100018496	AP2/ERF domain-containing transcription factor
	JC_C100019832	Serine acetyltransferase 3, mitochondrial precursor, putative
	JC_C100021112	unknown
	JC_C100014671	ATP binding protein, putative
	JC_C100016972	glutathione-s-transferase theta, gst, putative
	JC_C100004085	Triacylglycerol lipase 1 precursor, putative
	JC_C100007866	predicted protein
	JC_C100014338
	JC_C100001331	predicted protein
	JC_C100004608	PREDICTED: similar to EMB2733/ESP3 (EMBRYO DEFECTIVE 2733); ATP-dependent RNA helicase
	JC_C100011066	conserved hypothetical protein
	JC_C100008519	Non-imprinted in Prader-Willi/Angelman syndrome region protein, putative
	JC_C100003453	protein phosphatase 2c, putative
	JC_C100010629	starch branching enzyme II, putative
	JC_C100012981	predicted protein
	JC_C100021899	conserved hypothetical protein
	JC_C100025937	multidrug resistance pump, putative
	JC_C100010655	AMP dependent CoA ligase, putative
	JC_C100021807	inositol or phosphatidylinositol kinase, putative
	JC_C100021900	conserved hypothetical protein
	JC_C100016556	kinase, putative
	JC_C100022499	hypothetical protein VITISV_019622
	JC_C100024689	histone ubiquitination proteins group
	JC_C100010636	dimethylaniline monooxygenase, putative
	JC_C100013016	nucellin, putative
	JC_C100015286	auxin response factor 4
	JC_C100014323	Sodium/potassium/calcium exchanger 6 precursor, putative
	JC_C100004990	Gamma-glutamyl hydrolase precursor, putative
	JC_C100017536	Acetamidase, putative
	JC_C100007853	UDP-D-glucose dehydrogenase
	JC_C100022313	conserved hypothetical protein
	JC_C100006199	predicted protein
	JC_C100021608	hypothetical protein RCOM_1509910
	JC_C100001627	expressed protein, putative
	JC_C100009292	UDP-glucuronate 5-epimerase, putative
	JC_C100019196	PREDICTED: hypothetical protein
	JC_C100010133	unnamed protein product
	JC_C100011474	lrr receptor protein kinase, putative
	JC_C100017922	Sulfite reductase [ferredoxin], putative
	JC_C100012888	8-oxoguanine DNA glycosylase, putative
	JC_C100010723	PREDICTED: hypothetical protein
	JC_C100004185	conserved hypothetical protein
	JC_C100008423	heavy metal cation transport atpase, putative
	JC_C100015758	kinase, putative
	JC_C100021333	alpha-l-fucosidase, putative
	JC_C100034947	predicted protein
	JC_C100014334	unnamed protein product
	JC_C100004785	Major allergen Pru ar, putative
	JC_C100026077	protein with unknown function
	JC_C100028516	Galactose oxidase precursor, putative
	JC_C100017270	dead box ATP-dependent RNA helicase, putative
	JC_C100006726	ceramidase, putative
	JC_C100002275	predicted protein
	JC_C100020080	predicted protein
	JC_C100020667	PREDICTED: hypothetical protein isoform 1
	JC_C100001644	Peptide transporter, putative
	JC_C100008285	homeobox protein knotted-1, putative
	JC_C100001475	predicted protein
	JC_C100012150	ATP-binding cassette transporter, putative
	JC_C100006869	proteasome subunit alpha type, putative
	JC_C100014237	cinnamyl alcohol dehydrogenase-like protein
	JC_C100001806	beta-tubulin
	JC_C100014979	acylamino-acid-releasing enzyme, putative
	JC_C100017521	natural resistance-associated macrophage protein, putative
	JC_C100002206	conserved hypothetical protein
	JC_C100005241	aldo-keto reductase, putative
	JC_C100014077	cohesin subunit rad21, putative
	JC_C100019834	DNA binding protein, putative
	JC_C100009817	predicted protein
	JC_C100019988	conserved hypothetical protein
	JC_C100012983	conserved hypothetical protein
	JC_C100012299	glutamate synthase, putative
	JC_C100022763	lyase, putative
	JC_C100002906	hydrolase, hydrolyzing O-glycosyl compounds, putative
	JC_C100016159	mitochondrial phosphate carrier protein, putative
	JC_C100022323	cytochrome C oxidase polypeptide vib, putative
	JC_C100017419	rnf5, putative
	JC_C100002122	unknown
	JC_C100017130	UBX domain-containing protein, putative
	JC_C100009075	conserved hypothetical protein
	JC_C100017044	Triose phosphate/phosphate translocator, chloroplast precursor, putative
	JC_C100013167	Microtubule-associated protein futsch, putative
	JC_C100017191	predicted protein
	JC_C100023494	predicted protein
	JC_C100024548	synaptotagmin, putative
	JC_C100021171	60S ribosomal protein L12, putative
	JC_C100018196	ATP-dependent clp protease, putative
	JC_C100024250	small nuclear ribonucleoprotein U)1a,U)2b, putative
	JC_C100020504	Protein SEY1, putative
	JC_C100010870	5'->3' exoribonuclease, putative
	JC_C100014131	abc transporter, putative
	JC_C100030779	predicted protein
	JC_C100005237	tRNA-dihydrouridine synthase, putative
	JC_C100019419	predicted protein
	JC_C100017858	Receptor protein kinase CLAVATA1 precursor, putative
	JC_C100023008	PREDICTED: hypothetical protein
	JC_C100016106	phd finger transcription factor, putative
	JC_C100013002	porphobilinogen synthase, putative
	JC_C100018728	Nicotianamine synthase, putative
	JC_C100012965	predicted protein
	JC_C100011806	Axial regulator YABBY2, putative

## Sheet: Cluster 2
Cluster 2	N=754 genes
	< return
	Name	Description
	JC_C100020517	predicted protein
	JC_C100018474	Glycerol-3-phosphate transporter, putative
	JC_C100013756	PREDICTED: hypothetical protein
	JC_C100023713	predicted protein
	JC_C100021352	conserved hypothetical protein
	JC_C100020723	class-1 LMW heat shock protein
	JC_C100004294	predicted protein
	JC_C100017490	ubiquitin-protein ligase, putative
	JC_C100005342
	JC_C100020602
	JC_C100014875	predicted protein
	JC_C100010957	histone h1/h5, putative
	JC_C100017196	predicted protein
	JC_C100011161	superoxide dismutase [fe], putative
	JC_C100012465	predicted protein
	JC_C100009613	protease inhibitor/seed storage/lipid transfer protein family protein
	JC_C100022862	cytochrome P450, putative
	JC_C100014031	DNA binding protein, putative
	JC_C100022367	conserved hypothetical protein
	JC_C100024051	MADS-box transcription factor 2
	JC_C100008278	conserved hypothetical protein
	JC_C100010586	transcription factor, putative
	JC_C100014982	40S ribosomal protein S15-like protein
	JC_C100020550	Histidine-containing phosphotransfer protein, putative
	JC_C100017870	Phosphoenolpyruvate carboxykinase [ATP], putative
	JC_C100019100	conserved hypothetical protein
	JC_C100035032	conserved hypothetical protein
	JC_C100011959	Nuclear transcription factor Y subunit A-1, putative
	JC_C100014013	ribosome biogenesis regulatory protein, putative
	JC_C100022037	1-pyrroline-5-carboxylate dehydrogenase, putative
	JC_C100018112	predicted protein
	JC_C100003943	alpha-soluble nsf attachment protein, putative
	JC_C100008586	Elongation factor P, putative
	JC_C100015166	predicted protein
	JC_C100019256	nucleolar protein nop56, putative
	JC_C100014420	maltose transporter
	JC_C100020064	translation initiation factor eif-2b alpha subunit, putative
	JC_C100024482	aldose 1-epimerase, putative
	JC_C100010148	conserved hypothetical protein
	JC_C100019502	gaba(A) receptor-associated protein, putative
	JC_C100024812	Enoyl-CoA hydratase, mitochondrial precursor, putative
	JC_C100021411	Protein AINTEGUMENTA, putative
	JC_C100019580	Pectate lyase precursor, putative
	JC_C100022329
	JC_C100022421	predicted protein
	JC_C100001408	curcin
	JC_C100001057	receptor histidine kinase, putative
	JC_C100003003	sphingosine-1-phosphate phosphohydrolase, putative
	JC_C100002664	DNA binding protein, putative
	JC_C100000784	oxidoreductase, putative
	JC_C100016635	conserved hypothetical protein
	JC_C100015904	DNA-damage-inducible protein f, putative
	JC_C100003767	serine carboxypeptidase, putative
	JC_C100017041	superoxide dismutase copper chaperone, putative
	JC_C100018952	o-linked n-acetylglucosamine transferase, ogt, putative
	JC_C100012247	conserved hypothetical protein
	JC_C100010404	Flowering time control protein FCA, putative
	JC_C100011048	conserved hypothetical protein
	JC_C100013018	conserved hypothetical protein
	JC_C100024234	beta-glucosidase, putative
	JC_C100023236	Splicing factor U2AF-associated protein, putative
	JC_C100000618	Auxin-induced protein 5NG4, putative
	JC_C100009635	Protein SIS1, putative
	JC_C100028187	glutaredoxin
	JC_C100020806	dtdp-glucose 4-6-dehydratase, putative
	JC_C100007965	gaba(A) receptor-associated protein, putative
	JC_C100026622	conserved hypothetical protein
	JC_C100010096	Phospholipid-transporting ATPase, putative
	JC_C100024042	conserved hypothetical protein
	JC_C100007165	predicted protein
	JC_C100007749	predicted protein
	JC_C100008330	conserved hypothetical protein
	JC_C100008384	Inner membrane transport protein yjjL, putative
	JC_C100016540	RAB6-interacting protein, putative
	JC_C100016605	predicted protein
	JC_C100025091	groes chaperonin, putative
	JC_C100004301	two-component system sensor histidine kinase/response regulator, putative
	JC_C100013912	kinase, putative
	JC_C100023269	WD-repeat protein, putative
	JC_C100011507	NAD dependent epimerase/dehydratase, putative
	JC_C100018397	predicted protein
	JC_C100021468	PREDICTED: hypothetical protein
	JC_C100024727	ATP synthase delta subunit 1
	JC_C100017555	PREDICTED: hypothetical protein
	JC_C100014569	lipase
	JC_C100018416	predicted protein
	JC_C100016333	alpha-expansin precursor
	JC_C100023214	unnamed protein product
	JC_C100013284	nucleic acid binding protein, putative
	JC_C100023625	calreticulin, putative
	JC_C100017179	unknown
	JC_C100003158	protein disulfide isomerase, putative
	JC_C100021302	Lysosomal Pro-X carboxypeptidase, putative
	JC_C100002454	unnamed protein product
	JC_C100018993	AP2 domain transcription factor RAP2.3, putative
	JC_C100024789	conserved hypothetical protein
	JC_C100016786	oligopeptide transporter, putative
	JC_C100014864	PREDICTED: hypothetical protein
	JC_C100028864	cytochrome P450, putative
	JC_C100002543	PREDICTED: hypothetical protein
	JC_C100025611	pre-mRNA cleavage factor im, 25kD subunit, putative
	JC_C100026957	elongation factor tu, putative
	JC_C100024628	cinnamoyl-CoA reductase, putative
	JC_C100014042	PREDICTED: hypothetical protein
	JC_C100007009	heat shock protein, putative
	JC_C100002108	glutathione s-transferase, putative
	JC_C100023024	nucleoredoxin, putative
	JC_C100002852	conserved hypothetical protein
	JC_C100000796	predicted protein
	JC_C100019172	lipoxygenase, putative
	JC_C100010034
	JC_C100021408	mitogen-activated protein kinase
	JC_C100005317	DAG protein, chloroplast precursor, putative
	JC_C100024178	dynamin, putative
	JC_C100002897	RecName: Full=Isoprene synthase, chloroplastic; Short=PaIspS; Flags: Precursor
	JC_C100025657	Pectinesterase-2 precursor, putative
	JC_C100026497	Glucose-6-phosphate/phosphate translocator 2, chloroplast precursor, putative
	JC_C100023026	nucleoredoxin, putative
	JC_C100033065	conserved hypothetical protein
	JC_C100014938	Nonspecific lipid-transfer protein A precursor, putative
	JC_C100020346	annexin, putative
	JC_C100001549	Gibberellin receptor GID1, putative
	JC_C100021366	protein binding protein, putative
	JC_C100017723	heat stress transcription factor
	JC_C100016270	oligopeptide transporter OPT family
	JC_C100034808	ATP binding protein, putative
	JC_C100018910	cyclophilin
	JC_C100015648	prolyl 4-hydroxylase alpha subunit, putative
	JC_C100026111	pyruvate decarboxylase, putative
	JC_C100031445	PREDICTED: hypothetical protein
	JC_C100008467	conserved hypothetical protein
	JC_C100018344	fibrillarin, putative
	JC_C100021282	unnamed protein product
	JC_C100017307	Xylem serine proteinase 1 precursor, putative
	JC_C100007713	diacylglycerol kinase, alpha, putative
	JC_C100008985	1-aminocyclopropane-1-carboxylate oxidase
	JC_C100004820	Major allergen Pru ar, putative
	JC_C100029053	elongation factor 1-alpha, putative
	JC_C100010263	xpa-binding protein, putative
	JC_C100023080	PREDICTED: hypothetical protein
	JC_C100002342	Reticuline oxidase precursor, putative
	JC_C100025024	predicted protein
	JC_C100009648	PREDICTED: hypothetical protein
	JC_C100007664	ubiquitin conjugating enzyme, putative
	JC_C100003546	chaperonin-60kD, ch60, putative
	JC_C100009040	predicted protein
	JC_C100008902	predicted protein
	JC_C100021518	unnamed protein product
	JC_C100011801	Chaperone protein dnaJ, putative
	JC_C100005002	Aspartic proteinase nepenthesin-1 precursor, putative
	JC_C100006475	receptor-kinase, putative
	JC_C100022091	synaptosomal associated protein, putative
	JC_C100014410	protein with unknown function
	JC_C100013135	conserved hypothetical protein
	JC_C100001028	predicted protein
	JC_C100020854	predicted protein
	JC_C100000916	transcription factor, putative
	JC_C100001984	conserved hypothetical protein
	JC_C100014525	predicted protein
	JC_C100015279	pak inhibitor skb15, putative
	JC_C100004591	phospholipid-transporting atpase, putative
	JC_C100015760	ATP binding protein, putative
	JC_C100016932	predicted protein
	JC_C100010588	cinnamoyl-CoA reductase, putative
	JC_C100022597	predicted protein
	JC_C100025841	predicted protein
	JC_C100016618	Cyclic nucleotide-gated ion channel, putative
	JC_C100033410	conserved hypothetical protein
	JC_C100003716	DNA-directed RNA polymerase II subunit, putative
	JC_C100018755	50S ribosomal protein L18, putative
	JC_C100013252	conserved hypothetical protein
	JC_C100020303	PREDICTED: hypothetical protein
	JC_C100013892	unnamed protein product
	JC_C100004797	conserved hypothetical protein
	JC_C100006930	conserved hypothetical protein
	JC_C100004624	lysyl-tRNA synthetase, putative
	JC_C100008434	ribosome biogenesis protein bop1, putative
	JC_C100007524	unnamed protein product
	JC_C100005149	predicted protein
	JC_C100010810	predicted protein
	JC_C100015560	predicted protein
	JC_C100017486	Mitochondrial import receptor subunit TOM7-1, putative
	JC_C100016874	conserved hypothetical protein
	JC_C100015941	Protein C14orf111, putative
	JC_C100023235	stearoyl-acyl-carrier protein desaturase
	JC_C100017343	lipid binding protein, putative
	JC_C100025377	NADP-dependent glyceraldehyde-3-phosphate dehydrogenase, putative
	JC_C100021907	zinc ion binding protein, putative
	JC_C100021218	big map kinase/bmk, putative
	JC_C100007793	Anthocyanin 5-aromatic acyltransferase, putative
	JC_C100012998	protein with unknown function
	JC_C100003720	conserved hypothetical protein
	JC_C100024376	cathepsin B, putative
	JC_C100025023	Regulatory protein NPR1, putative
	JC_C100017298	anthocyanidin synthase
	JC_C100002466	aldo/keto reductase AKR
	JC_C100023708	ATP-dependent RNA helicase, putative
	JC_C100016984	F-box family protein
	JC_C100005021	aconitase, putative
	JC_C100007348	protein with unknown function
	JC_C100023809	predicted protein
	JC_C100022143	UDP-glucosyltransferase, putative
	JC_C100004366	predicted protein
	JC_C100026915	S18.A ribosomal protein
	JC_C100025967	predicted protein
	JC_C100020304	predicted protein
	JC_C100029174	hypothetical protein ARALYDRAFT_899257
	JC_C100017601
	JC_C100007461	NADP-specific isocitrate dehydrogenase, putative
	JC_C100007064	nucleic acid binding protein, putative
	JC_C100020840	PREDICTED: hypothetical protein
	JC_C100032884	UDP-glucosyltransferase, putative
	JC_C100019537	unknown
	JC_C100023071	leucine-rich repeat-containing protein, putative
	JC_C100021063	predicted protein
	JC_C100023301	chaperonin-60kD, ch60, putative
	JC_C100005225	mtasah nucleosidase, putative
	JC_C100004521	GTP-binding protein alpha subunit, gna, putative
	JC_C100022023	pentatricopeptide repeat-containing protein, putative
	JC_C100014852	structural constituent of ribosome, putative
	JC_C100013370	transcription cofactor, putative
	JC_C100014367	yth domain-containing protein, putative
	JC_C100005546	kinase, putative
	JC_C100000914	conserved hypothetical protein
	JC_C100000264	neutral alpha-glucosidase ab precursor, putative
	JC_C100016687	PREDICTED: hypothetical protein
	JC_C100001634	Pectinesterase-2 precursor, putative
	JC_C100009680	predicted protein
	JC_C100008301	NEDD8 ultimate buster, putative
	JC_C100025647	Methylthioribose-1-phosphate isomerase, putative
	JC_C100026778	glutathione s-transferase, putative
	JC_C100010256	non-canonical ubiquitin conjugating enzyme, putative
	JC_C100026951	unnamed protein product
	JC_C100031842	predicted protein
	JC_C100004808	unknown
	JC_C100023058	multidrug resistance pump, putative
	JC_C100025419	grr1, plant, putative
	JC_C100020495	Heterogeneous nuclear ribonucleoprotein A1, putative
	JC_C100007111	polynucleotide kinase- 3'-phosphatase, putative
	JC_C100024259	predicted protein
	JC_C100012740	amino acid transporter, putative
	JC_C100010924	calcium-dependent protein kinase, putative
	JC_C100033296	ankyrin repeat-containing protein, putative
	JC_C100014148	predicted protein
	JC_C100019332	ubiquitin-protein ligase, putative
	JC_C100003731	PREDICTED: hypothetical protein
	JC_C100008793	nucleic acid binding protein, putative
	JC_C100018053	conserved hypothetical protein
	JC_C100018258	40S ribosomal protein S2, putative
	JC_C100010254	universal stress protein
	JC_C100024501	conserved hypothetical protein
	JC_C100026002	transcription factor, putative
	JC_C100000533	60S ribosomal protein L18a, plant, putative
	JC_C100011350	cysteine protease, putative
	JC_C100025978	anthocyanidin reductase
	JC_C100005309	hypothetical protein RCOM_1520720
	JC_C100018327	pentatricopeptide repeat-containing protein, putative
	JC_C100008731	leucine-rich repeat containing protein, putative
	JC_C100001388	yth domain-containing protein, putative
	JC_C100023464	copine, putative
	JC_C100016604	ZIP transporter
	JC_C100013900	predicted protein
	JC_C100016365	ARF GTPase activator, putative
	JC_C100021253	histone h2b, putative
	JC_C100007859	conserved hypothetical protein
	JC_C100025922	predicted protein
	JC_C100002597	5-oxoprolinase, putative
	JC_C100021174	protein disulfide isomerase, putative
	JC_C100020019	cytochrome P450, putative
	JC_C100015435	RNA-binding protein Nova-1, putative
	JC_C100004369	predicted protein
	JC_C100001405	Cylicin-2, putative
	JC_C100005834	serine/threonine protein kinase, putative
	JC_C100008291	116 kD U5 small nuclear ribonucleoprotein component, putative
	JC_C100015474	Phospholipid-transporting ATPase, putative
	JC_C100006937	predicted protein
	JC_C100021449	r2r3-myb transcription factor, putative
	JC_C100024929	sugar transporter, putative
	JC_C100020335	conserved hypothetical protein
	JC_C100012811	conserved hypothetical protein
	JC_C100022857	Aspartic proteinase nepenthesin-1 precursor, putative
	JC_C100012626	predicted protein
	JC_C100023786	predicted protein
	JC_C100023168	sphingosine phosphate lyase, putative
	JC_C100013456	plastid ATPADP transport protein 2
	JC_C100007662	ATP binding protein, putative
	JC_C100014305	Heterochromatin protein, putative
	JC_C100007611	Cleft lip and palate transmembrane protein, putative
	JC_C100008290
	JC_C100019294	protein with unknown function
	JC_C100012032	DNA binding protein, putative
	JC_C100005836	serinethreonine protein kinase, putative
	JC_C100022145	conserved hypothetical protein
	JC_C100018542	conserved hypothetical protein
	JC_C100010594	DNA binding protein, putative
	JC_C100005595	glutamyl-tRNA(gln) amidotransferase subunit A, putative
	JC_C100004418	Serine carboxypeptidase, putative
	JC_C100015544	4-hydroxyphenylpyruvate dioxygenase, putative
	JC_C100002811	calmodulin-binding transcription activator (camta), plants, putative
	JC_C100024760	conserved hypothetical protein
	JC_C100013210	predicted protein
	JC_C100000881	conserved hypothetical protein
	JC_C100006101	conserved hypothetical protein
	JC_C100004711	3-hydroxyacyl-CoA dehyrogenase, putative
	JC_C100013679	conserved hypothetical protein
	JC_C100024985	ATP binding protein, putative
	JC_C100024533	Minor histocompatibility antigen H13, putative
	JC_C100019296	chaperonin containing t-complex protein 1, delta subunit, tcpd, putative
	JC_C100020498
	JC_C100013716	fructose-bisphosphate aldolase, putative
	JC_C100011522	cysteine protease, putative
	JC_C100012528	hypothetical protein LOC100382060
	JC_C100010841	conserved hypothetical protein
	JC_C100016911	transcription factor, putative
	JC_C100000237	predicted protein
	JC_C100016341	predicted protein
	JC_C100019442	PREDICTED: similar to polyubiquitin
	JC_C100025909	conserved hypothetical protein
	JC_C100005669	Transmembrane protein 45a, putative
	JC_C100010016	valyl-tRNA synthetase, putative
	JC_C100010919	inositol or phosphatidylinositol kinase, putative
	JC_C100001304	RING-H2 finger protein ATL3J, putative
	JC_C100024739	PREDICTED: hypothetical protein
	JC_C100019821	multidrug resistance protein ABC transporter family
	JC_C100025610	predicted protein
	JC_C100025689	RING-H2 finger protein ATL3J, putative
	JC_C100022112	predicted protein
	JC_C100015685	UDP-glucose 4-epimerase, putative
	JC_C100013888	unnamed protein product
	JC_C100008024	Ubiquitin carboxyl-terminal hydrolase isozyme L3, putative
	JC_C100025976	predicted protein
	JC_C100008161
	JC_C100011907	conserved hypothetical protein
	JC_C100019874	unnamed protein product
	JC_C100012997	gamma-thionin PPT precursor defensin 1-like protein
	JC_C100021495	conserved hypothetical protein
	JC_C100034306	mtn21-like protein
	JC_C100008004	acyl-CoA oxidase, putative
	JC_C100002547	zinc finger protein, putative
	JC_C100007966	conserved hypothetical protein
	JC_C100012501	predicted protein
	JC_C100008483	pentatricopeptide repeat-containing protein, putative
	JC_C100004494	predicted protein
	JC_C100004981	conserved hypothetical protein
	JC_C100014805	predicted protein
	JC_C100016912	calcium-dependent protein kinase, putative
	JC_C100015492	PREDICTED: hypothetical protein
	JC_C100013561	PREDICTED: hypothetical protein
	JC_C100017071	predicted protein
	JC_C100004630
	JC_C100024743	RNA binding protein, putative
	JC_C100008679	conserved hypothetical protein
	JC_C100010641	ribosome biogenesis protein tsr1, putative
	JC_C100019531	Glucan endo-1,3-beta-glucosidase precursor, putative
	JC_C100010926	Chaperone protein dnaJ 11, chloroplast precursor, putative
	JC_C100019870	E3 ubiquitin protein ligase upl2, putative
	JC_C100007686	pre-mRNA splicing factor, putative
	JC_C100022433	Squalene monooxygenase, putative
	JC_C100011108	Chitin-inducible gibberellin-responsive protein, putative
	JC_C100021084	conserved hypothetical protein
	JC_C100003199	ARF GTPase activator, putative
	JC_C100001031	RecName: Full=Serine/threonine-protein phosphatase 5; AltName: Full=LePP5
	JC_C100018453	Protein PPLZ12, putative
	JC_C100008342	hydrolase, hydrolyzing O-glycosyl compounds, putative
	JC_C100024500	ATRAD3, putative
	JC_C100014887	Membrane protein PB1A10.07c, putative
	JC_C100028241	conserved hypothetical protein
	JC_C100023412	PREDICTED: hypothetical protein
	JC_C100007007	protein binding protein, putative
	JC_C100014744	ethylene receptor, putative
	JC_C100017814	RNA binding protein, putative
	JC_C100014603	80 kD MCM3-associated protein, putative
	JC_C100017720	Caltractin, putative
	JC_C100016233	cinnamoyl-CoA reductase, putative
	JC_C100018095	rar1, putative
	JC_C100026841	predicted protein
	JC_C100026183	bromodomain-containing protein, putative
	JC_C100012875	vacuolar ATP synthase proteolipid subunit 1, 2, 3, putative
	JC_C100020096	(S)-2-hydroxy-acid oxidase, putative
	JC_C100023885	ormdl, putative
	JC_C100015935	ribosomal RNA methyltransferase, putative
	JC_C100015250	conserved hypothetical protein
	JC_C100007629	Receptor protein kinase CLAVATA1 precursor, putative
	JC_C100026232	homeobox protein, putative
	JC_C100015629	conserved hypothetical protein
	JC_C100018796	AMP-activated protein kinase, gamma regulatory subunit, putative
	JC_C100003734	conserved hypothetical protein
	JC_C100002607	conserved hypothetical protein
	JC_C100026634	ubiquitin conjugating enzyme, putative
	JC_C100011644	TGF-beta-inducible nuclear protein, putative
	JC_C100026506	ubiquitin 10.2
	JC_C100003340	predicted protein
	JC_C100003609	predicted protein
	JC_C100011392	predicted protein
	JC_C100024933	Auxin-responsive protein IAA27, putative
	JC_C100001838	predicted protein
	JC_C100025184	Protein YME1, putative
	JC_C100011900	translation elongation factor, putative
	JC_C100011391	conserved hypothetical protein
	JC_C100017973	conserved hypothetical protein
	JC_C100003397	predicted protein
	JC_C100000336	Heterogeneous nuclear ribonucleoprotein A1, putative
	JC_C100026426	Histidine-containing phosphotransfer protein, putative
	JC_C100003881	DAG protein, chloroplast precursor, putative
	JC_C100021194	Cl-channel clc-7
	JC_C100000219	expressed protein, putative
	JC_C100008777	ef-hand calcium binding protein, putative
	JC_C100021261	predicted protein
	JC_C100022414	predicted protein
	JC_C100026646	fad NAD binding oxidoreductases, putative
	JC_C100011906	GTP binding protein, putative
	JC_C100018507
	JC_C100019926	glutathione reductase
	JC_C100017848	Filamin-A-interacting protein, putative
	JC_C100005318	ATP binding protein, putative
	JC_C100007811	conserved hypothetical protein
	JC_C100023712	unknown
	JC_C100022296	monosaccharide transporter
	JC_C100014067	conserved hypothetical protein
	JC_C100011288	BRASSINAZOLE-RESISTANT 1 protein, putative
	JC_C100015472	conserved hypothetical protein
	JC_C100007507	conserved hypothetical protein
	JC_C100006147	phospholipid-transporting atpase, putative
	JC_C100025225	conserved hypothetical protein
	JC_C100005587	PREDICTED: hypothetical protein
	JC_C100026242	conserved hypothetical protein
	JC_C100005413	predicted protein
	JC_C100016052	predicted protein
	JC_C100012489	PREDICTED: hypothetical protein
	JC_C100006530	conserved hypothetical protein
	JC_C100014170	predicted protein
	JC_C100019941	conserved hypothetical protein
	JC_C100013646	Auxin-responsive protein IAA1, putative
	JC_C100002566	aconitase, putative
	JC_C100007278	ubiquitin-protein ligase, putative
	JC_C100014623	mahogunin, putative
	JC_C100005443	30S ribosomal protein S8, putative
	JC_C100026685	ring finger protein, putative
	JC_C100017954	nuclear movement protein nudc, putative
	JC_C100023152	Small rubber particle protein, putative
	JC_C100032856
	JC_C100005141	predicted protein
	JC_C100000663	conserved hypothetical protein
	JC_C100020819	conserved hypothetical protein
	JC_C100020327	unknown
	JC_C100006337	RNA-binding protein with multiple splicing, putative
	JC_C100021059	conserved hypothetical protein
	JC_C100009294
	JC_C100005682	conserved hypothetical protein
	JC_C100001420	conserved hypothetical protein
	JC_C100005508	conserved hypothetical protein
	JC_C100011483	proteasome subunit alpha type, putative
	JC_C100019627	beta-galactosidase, putative
	JC_C100017176	conserved hypothetical protein
	JC_C100024380	expressed protein, putative
	JC_C100024926	3-hydroxyacyl-CoA dehyrogenase, putative
	JC_C100025851	predicted protein
	JC_C100023075	Nucleoporin GLE1, putative
	JC_C100019286	peptide n-glycanase, putative
	JC_C100023763	hypothetical protein RCOM_1346600
	JC_C100017652	zinc ion binding protein, putative
	JC_C100026236	nitrate transporter, putative
	JC_C100006022	protein with unknown function
	JC_C100004816	conserved hypothetical protein
	JC_C100020263	PREDICTED: similar to splicing factor, putative
	JC_C100018889	ring finger protein, putative
	JC_C100005881	beta-fructofuranosidase, putative
	JC_C100000327	conserved hypothetical protein
	JC_C100028000	predicted protein
	JC_C100019928	conserved hypothetical protein
	JC_C100021386	PREDICTED: hypothetical protein isoform 1
	JC_C100010268
	JC_C100025762	serine hydroxymethyltransferase, putative
	JC_C100023368	PREDICTED: similar to OSJNBa0068L06.9
	JC_C100010777	ubiquitin-protein ligase, putative
	JC_C100024650	vesicle-associated membrane protein, putative
	JC_C100007946	bax inhibitor, putative
	JC_C100007782	40S ribosomal protein S19, putative
	JC_C100005359	sorting and assembly machinery (sam50) protein, putative
	JC_C100010550	predicted protein
	JC_C100025015	DNA binding protein, putative
	JC_C100023793	predicted protein
	JC_C100014580	conserved hypothetical protein
	JC_C100021268	predicted protein
	JC_C100021115	conserved hypothetical protein
	JC_C100013749	predicted protein
	JC_C100016978	RNA-binding protein nob1, putative
	JC_C100004150	predicted protein
	JC_C100026041	glutaredoxin, grx, putative
	JC_C100012638	adenylate kinase 1 chloroplast, putative
	JC_C100019758	translation initiation factor-like protein
	JC_C100008858	Ubiquitin carboxyl-terminal hydrolase, putative
	JC_C100009733	casein kinase, putative
	JC_C100020878	transcription factor, putative
	JC_C100013054	ring finger protein, putative
	JC_C100019748	hypothetical protein RCOM_0584960
	JC_C100015326	DELLA protein GAIP-B, putative
	JC_C100006855	predicted protein
	JC_C100016012	diphosphoinositol polyphosphate phosphohydrolase, putative
	JC_C100026940	phenazine biosynthesis protein, putative
	JC_C100018852	predicted protein
	JC_C100007260	60S ribosomal protein L7a, putative
	JC_C100018129	conserved hypothetical protein
	JC_C100017091	sphingosine-1-phosphate phosphohydrolase, putative
	JC_C100012605	unnamed protein product
	JC_C100010329	PREDICTED: hypothetical protein
	JC_C100023006	arginine/serine-rich splicing factor, putative
	JC_C100016286	26S proteasome non-atpase regulatory subunit, putative
	JC_C100000831	cytochrome P450, putative
	JC_C100022445	serine carboxypeptidase, putative
	JC_C100008251	Mitochondrial ribosomal protein S11, putative
	JC_C100002154	conserved hypothetical protein
	JC_C100001008	transcription factor hy5, putative
	JC_C100005997	plant ubiquilin, putative
	JC_C100012756	conserved hypothetical protein
	JC_C100006364	Single-stranded DNA-binding protein, mitochondrial precursor, putative
	JC_C100026494	Adenosine deaminase, putative
	JC_C100014023	conserved hypothetical protein
	JC_C100026170	predicted protein
	JC_C100009158	WRKY transcription factor 30
	JC_C100026365	potassium channel regulatory factor, putative
	JC_C100017405	xaa-pro aminopeptidase, putative
	JC_C100019348	Translational activator GCN1, putative
	JC_C100012407	phosphatidylinositol-4-phosphate 5-kinase, putative
	JC_C100015875	fructose-bisphosphate aldolase, putative
	JC_C100009647	DNA-binding protein MNB1B, putative
	JC_C100003338	acetylglucosaminyltransferase, putative
	JC_C100000158	Exosome complex exonuclease RRP41, putative
	JC_C100005265	WD-repeat protein, putative
	JC_C100004059	conserved hypothetical protein
	JC_C100007071	spliceosome associated protein, putative
	JC_C100026338	Transmembrane BAX inhibitor motif-containing protein, putative
	JC_C100019807	predicted protein
	JC_C100016848	predicted protein
	JC_C100006740	unnamed protein product
	JC_C100034152	kinase, putative
	JC_C100019157	conserved hypothetical protein
	JC_C100009037	UBX domain-containing protein, putative
	JC_C100005951	Aminoacylase-1, putative
	JC_C100015868	ATP synthase beta subunit 1
	JC_C100022660	LIGULELESS1 protein, putative
	JC_C100005802	DNA binding protein, putative
	JC_C100016311	conserved hypothetical protein
	JC_C100015109
	JC_C100008995	PREDICTED: hypothetical protein
	JC_C100018118	uridylate kinase plant, putative
	JC_C100022528	Cucumisin precursor, putative
	JC_C100019812	Chitin-inducible gibberellin-responsive protein, putative
	JC_C100021169	conserved hypothetical protein
	JC_C100000939	PREDICTED: hypothetical protein
	JC_C100002775	conserved hypothetical protein
	JC_C100008092	mangrin
	JC_C100013989	serine-threonine kinase receptor-associated protein, putative
	JC_C100008328	RecName: Full=Sucrose-phosphate synthase 1; AltName: Full=UDP-glucose-fructose-phosphate glucosyltransferase 1
	JC_C100015050	lupus la ribonucleoprotein, putative
	JC_C100005554	methylmalonate-semialdehyde dehydrogenase, putative
	JC_C100024226	unnamed protein product
	JC_C100023401	predicted protein
	JC_C100002907	fumarylacetoacetate hydrolase, putative
	JC_C100004132	conserved hypothetical protein
	JC_C100008462	leucyl-tRNA synthetase, putative
	JC_C100012313	Ras GTPase; Sigma-54 factor, interaction region
	JC_C100008712	PREDICTED: hypothetical protein
	JC_C100018892	histone h1/h5, putative
	JC_C100015471	rrm/rnp domain, putative
	JC_C100025103	conserved hypothetical protein
	JC_C100011563	conserved hypothetical protein
	JC_C100015397	transporter, putative
	JC_C100003854	conserved hypothetical protein
	JC_C100017850	putative xyloglucan endotransglucosylase/hydrolase
	JC_C100013171	conserved hypothetical protein
	JC_C100008221	2-hydroxyphytanoyl-CoA lyase, putative
	JC_C100000893	conserved hypothetical protein
	JC_C100006844	PREDICTED: hypothetical protein
	JC_C100008215	predicted protein
	JC_C100017999	heat shock protein binding protein, putative
	JC_C100004205	rnf5, putative
	JC_C100025302	conserved hypothetical protein
	JC_C100008412	serine/arginine rich splicing factor, putative
	JC_C100002448	conserved hypothetical protein
	JC_C100011442	protein phosphatase 2c, putative
	JC_C100023755	predicted protein
	JC_C100001510	prefoldin-related KE2-like protein
	JC_C100015193	iaa-alanine resistance protein, putative
	JC_C100025188	zinc/iron transporter, putative
	JC_C100007085	predicted protein
	JC_C100018537	conserved hypothetical protein
	JC_C100020417	ubiquitin-conjugating enzyme E2 j2, putative
	JC_C100011049	Transcriptional corepressor SEUSS, putative
	JC_C100026487	nuclear acid binding protein, putative
	JC_C100008395	predicted protein
	JC_C100017204	conserved hypothetical protein
	JC_C100000948	DNA binding protein, putative
	JC_C100010432	calmodulin-binding transcription activator (camta), plants, putative
	JC_C100001594	conserved hypothetical protein
	JC_C100015559	Protein kinase APK1B, chloroplast precursor, putative
	JC_C100018391	predicted protein
	JC_C100004395	amino acid binding protein, putative
	JC_C100021880	conserved hypothetical protein
	JC_C100015408	zinc finger protein, putative
	JC_C100015094	ELL-associated factor, putative
	JC_C100020457	MYB11
	JC_C100005423	transcription factor, putative
	JC_C100002603	zinc finger protein, putative
	JC_C100013908	PREDICTED: hypothetical protein
	JC_C100007000	protein with unknown function
	JC_C100005446	2-oxoglutarate dehydrogenase, putative
	JC_C100026643	auxin-repressed protein-like protein ARP1
	JC_C100017892	copper-transporting atpase p-type, putative
	JC_C100016191	predicted protein
	JC_C100025551	PREDICTED: hypothetical protein
	JC_C100022119	hypothetical protein RCOM_1469330
	JC_C100007787	conserved hypothetical protein
	JC_C100025387	conserved hypothetical protein
	JC_C100020088	unknown
	JC_C100025107	DNA binding protein, putative
	JC_C100013637	predicted protein
	JC_C100026956	unnamed protein product
	JC_C100006233	predicted protein
	JC_C100001960	predicted protein
	JC_C100024194	sodium/hydrogen exchanger, putative
	JC_C100000838	latex-abundant protein
	JC_C100012523	hypothetical protein SELMODRAFT_91155
	JC_C100006890	predicted protein
	JC_C100013219	Glucan endo-1,3-beta-glucosidase precursor, putative
	JC_C100011043	alcohol dehydrogenase I
	JC_C100021584	hypothetical protein RCOM_1509330
	JC_C100008539	conserved hypothetical protein
	JC_C100020428	conserved hypothetical protein
	JC_C100009288	predicted protein
	JC_C100004864	transcription factor, putative
	JC_C100016960	predicted protein
	JC_C100017141	conserved hypothetical protein
	JC_C100024163	1-phosphatidylinositol-4-phosphate 5-kinase, putative
	JC_C100013494	F9L1.21 protein
	JC_C100023907	Ubiquitin ligase SINAT3, putative
	JC_C100007317	conserved hypothetical protein
	JC_C100007232	conserved hypothetical protein
	JC_C100020431	nucleolysin tia-1, putative
	JC_C100019905	conserved hypothetical protein
	JC_C100014720	RecName: Full=Pyruvate kinase isozyme A, chloroplastic; Flags: Precursor
	JC_C100020994	protein phosphatase 2c, putative
	JC_C100022205	unnamed protein product
	JC_C100000621	conserved hypothetical protein
	JC_C100006648	helicase, putative
	JC_C100018877	conserved hypothetical protein
	JC_C100018865	Protein transport protein Sec24C, putative
	JC_C100001844	conserved hypothetical protein
	JC_C100016352	PREDICTED: hypothetical protein
	JC_C100010482	ATP synthase delta chain, mitochondrial, putative
	JC_C100017003	ara4-interacting protein, putative
	JC_C100018501	protein with unknown function
	JC_C100010706	conserved hypothetical protein
	JC_C100006329	autoinhibited calcium ATPase
	JC_C100018724	conserved hypothetical protein
	JC_C100022542	nucleic acid binding protein, putative
	JC_C100026878	conserved hypothetical protein
	JC_C100006355	Serine/threonine-protein kinase ASK1, putative
	JC_C100014682	Protein FRIGIDA, putative
	JC_C100007257	predicted protein
	JC_C100019225	Gibberellin receptor GID1, putative
	JC_C100022166	s-adenosylmethionine decarboxylase, putative
	JC_C100008220	TRANSPARENT TESTA 12 protein, putative
	JC_C100026574	predicted protein
	JC_C100023226	conserved hypothetical protein
	JC_C100025668	fyve finger-containing phosphoinositide kinase, fyv1, putative
	JC_C100023803	multidrug resistance protein 1, 2, putative
	JC_C100015844	conserved hypothetical protein
	JC_C100011314	DNA-3-methyladenine glycosylase, putative
	JC_C100017162	dynamin, putative
	JC_C100015226	Armadillo repeat-containing protein, putative
	JC_C100025244	PREDICTED: hypothetical protein
	JC_C100014993	predicted protein
	JC_C100000809	protein with unknown function
	JC_C100014678	hypothetical protein RCOM_0912170
	JC_C100008426	PREDICTED: similar to pumilio domain-containing protein PPD1
	JC_C100011341	Ubiquitin-conjugating enzyme E2-18 kDa, putative
	JC_C100018350	receptor protein kinase, putative
	JC_C100012600	dehydroascorbate reductase, putative
	JC_C100019443	translation factor sui1, putative
	JC_C100005525	predicted protein
	JC_C100006419	Membralin, putative
	JC_C100003250	predicted protein
	JC_C100018628	U2 small nuclear ribonucleoprotein A, putative
	JC_C100026505	triptychon and cpc, putative
	JC_C100002809	Potassium transporter, putative
	JC_C100013068	conserved hypothetical protein
	JC_C100001739	predicted protein
	JC_C100017300	Histone deacetylase complex subunit SAP18, putative
	JC_C100024594	phospholipase d beta, putative
	JC_C100009185	conserved hypothetical protein
	JC_C100014086	Multiple myeloma tumor-associated protein, putative
	JC_C100014447
	JC_C100023330	Ras-GTPase-activating protein-binding protein, putative
	JC_C100013586	ATP binding protein, putative
	JC_C100003328	cmp-2-keto-3-deoctulosonate (cmp-kdo) cytidyltransferase, putative
	JC_C100016975	AMP dependent CoA ligase, putative
	JC_C100006935	26S proteasome regulatory subunit S3, putative
	JC_C100016031	xyloglucan endotransglycosylase/hydrolase precursor XTH-26
	JC_C100007635	20 kD nuclear cap binding protein, putative
	JC_C100012212	ethylene insensitive protein, putative
	JC_C100013668	unknown
	JC_C100002423	conserved hypothetical protein
	JC_C100014079	leucine zipper-ef-hand containing transmembrane protein, putative
	JC_C100003072	Xylose isomerase, putative
	JC_C100017935	nucleic acid binding protein, putative
	JC_C100018280	hypothetical protein RCOM_1578820
	JC_C100015263	Calcyclin-binding protein, putative
	JC_C100007453	PREDICTED: hypothetical protein
	JC_C100018195	Auxin response factor, putative
	JC_C100000736	conserved hypothetical protein
	JC_C100020461	Charged multivesicular body protein 2a, putative
	JC_C100008571	predicted protein
	JC_C100031463	hypothetical protein RCOM_0731250
	JC_C100015852	Root phototropism protein, putative
	JC_C100003537	ammonium transporter, putative
	JC_C100014799	Glycolipid transfer protein, putative
	JC_C100023192	unknown
	JC_C100008514	nucleic acid binding protein, putative
	JC_C100005186	predicted protein
	JC_C100014328	predicted protein
	JC_C100009479	predicted protein
	JC_C100023242	transcriptional activator, putative
	JC_C100014591	Squamosa promoter-binding protein, putative
	JC_C100018407	calcium-dependent protein kinase, putative
	JC_C100026612	RNA polymerase-associated protein RTF1, putative
	JC_C100006497	predicted protein
	JC_C100020176	conserved hypothetical protein
	JC_C100025621	phosphatidylcholine-sterol O-acyltransferase, putative
	JC_C100025409	protein kinase, putative
	JC_C100013781	PREDICTED: hypothetical protein
	JC_C100016628	ubiquitin carboxyl-terminal hydrolase isozyme L5, putative
	JC_C100017111	serine/threonine protein kinase, putative
	JC_C100005705	transcription cofactor, putative
	JC_C100019016	NAC domain-containing protein, putative
	JC_C100019653	S-adenosylmethionine-dependent methyltransferase, putative
	JC_C100007989	conserved hypothetical protein
	JC_C100003713	na+/h+ antitransporter, putative
	JC_C100005909	sugar transporter, putative
	JC_C100012164	glutathione S-transferase omega
	JC_C100023069	predicted protein
	JC_C100003910	conserved hypothetical protein
	JC_C100003076	PREDICTED: hypothetical protein
	JC_C100000723	hypothetical protein RCOM_0756330
	JC_C100024799	protein phosphatase 2c, putative
	JC_C100001717	predicted protein
	JC_C100008430	Polynucleotidyl transferase, Ribonuclease H fold
	JC_C100018321	protein with unknown function
	JC_C100010715	cold-regulated LTCOR12
	JC_C100018653	ATP binding protein, putative
	JC_C100016893	ubiquitin ligase protein cop1, putative
	JC_C100024551	predicted protein
	JC_C100014829	glutaredoxin, grx, putative
	JC_C100027590	amino acid transporter, putative

## Sheet: Cluster 3
Cluster 3	N=34 genes
	< return
	Name	Description
	JC_C100008729	unnamed protein product
	JC_C100001989	mta/sah nucleosidase, putative
	JC_C100016221	heat-shock protein 70
	JC_C100001990	mta/sah nucleosidase, putative
	JC_C100027205	predicted protein
	JC_C100006282	proteinase inhibitor
	JC_C100000771	lipoxygenase, putative
	JC_C100017991	predicted protein
	JC_C100003167
	JC_C100025354	Aspartic proteinase nepenthesin-2 precursor, putative
	JC_C100015329	Pectinesterase-1 precursor, putative
	JC_C100016728	predicted protein
	JC_C100022885	cytochrome P450, putative
	JC_C100027265
	JC_C100019963	annexin, putative
	JC_C100026900	PREDICTED: hypothetical protein
	JC_C100004064	predicted protein
	JC_C100015003	ORF 2
	JC_C100034504	predicted protein
	JC_C100008410	Cucumber peeling cupredoxin, putative
	JC_C100008813	Insulin-degrading enzyme, putative
	JC_C100010017	unknown
	JC_C100017785	cytochrome P450, putative
	JC_C100023124	multidrug resistance-associated protein 2, 6 (mrp2, 6), abc-transoprter, putative
	JC_C100018875	predicted protein
	JC_C100010499	conserved hypothetical protein
	JC_C100025338	cytochrome P450, putative
	JC_C100007251	predicted protein
	JC_C100010182	conserved hypothetical protein
	JC_C100023378	inorganic phosphate transporter, putative
	JC_C100007969	heat-shock protein, putative
	JC_C100027660	conserved hypothetical protein
	JC_C100015401	predicted protein
	JC_C100024492	hypothetical protein RCOM_1617200
