# Supplementary material for: Global Analysis of Gene Expression Profiles in Physic Nut (Jatropha curcas L.) Seedlings Exposed to Salt Stress
Source: PLoS One. 2014 May 16;9(5):e97878. doi: 10.1371/journal.pone.0097878 (PMC4023963; doi:10.1371/journal.pone.0097878)
Supplement: Table S6 — Detailed information of the DEGs regulated at two time points. (XLSX) [file pone.0097878.s006.xlsx]

## Sheet: Sheet3
Table S6.Detailed information of the DEGs regulated at two time points.
(A) The increases and reductions genes in physic nut roots after the onset of salt stress.*
	Expression ratio of salt to CK							AtMicroarry (Jiang and Deyholos, 2006)**
Gene identifier	R2h-1	R2d-1	R7d-1		R2h-2	R2d-2	R7d-2	6h_mean_ratio	24h_mean_ratio	48h_mean_ratio	AtBESTBLAST
upregulated at both 2h and 2d
JC_C100013470	6.56729	3.92864	0.319051		4.84534	4.60857	0.300228	-2.73754	-3.04097	-2.58413	AT1G52820.1 | Symbols: | 2-oxoglutarate (2OG) and Fe(II)-dependent oxygenase superfamily protein | FUNCTIONS IN: oxidoreductase activity; EXPRESSED IN: root;
JC_C100018981	3.21997	2.084	2.94492		4.37097	6.25	1.41989	-0.640443	-1.03404	0.0749875	AT4G13420.1 | Symbols: HAK5, ATHAK5 | high affinity K+ transporter 5 |Encodes a protein of the KUP/HAK/KT potassium channel class that is upregulated in the roots by K levels.involved in potassium ion transmembrane transport, potassium ion transport
JC_C100011981	2.03707	43.8789	8.8777		3.38508	11.0965	1.57958				-
JC_C100023522	2.2039	3.34783	2.77674		3.09337	3.42383	1.18981	1.19729	1.79716	1.23742	AT3G26040.1 | Symbols: | HXXXD-type acyl-transferase family protein |FUNCTIONS IN: transferase activity, transferring acyl groups other than amino-acyl groups, transferase activity;
JC_C100012885	3.10074	10.5942	1.18441		2.69074	5.5	2.23026	-1.00888	-0.941686	-0.873928	AT1G80830.1 | Symbols: NRAMP1, PMIT1, ATNRAMP1 | natural resistance-associated macrophage protein 1 |Thought to be involved in iron homeostasis. Induced in leaves in response to iron deficiency. Transgenic plants accumulate toxic levels of iron. Gene complements yeast iron uptake mutants.
JC_C100001644	2.39883	1.96649	0.45621		1.87024	2.21897	0.599199	-3.0721	-2.8267	-3.23377	AT1G32450.1 | Symbols: NRT1.5 | nitrate transporter 1.5 |Transmembrane nitrate transporter. Involved in xylem transport of nitrate from root to shoot. Induced in response to nitrate. Not involved in nitrate uptake. expressed in root pericycle cells.
upregulated at both 2d and 7d
JC_C100004751	0.236422	18.9469	9.61971		0.0382369	2.27063	5.75028	--	--	--	AT5G16970.1 | Symbols: AT-AER, AER | alkenal reductase |encodes a 2-alkenal reductase (EC 1.3.1.74), plays a key role in the detoxification of reactive carbonyls
JC_C100005983	0.240864	18.1946	7.48358		0.175709	3.14368	4.52008	-3.14419	-2.17843	-1.7834	AT3G12500.1 | Symbols: ATHCHIB, PR3, PR-3, CHI-B, B-CHI, HCHIB | basic chitinase |involved in carbohydrate metabolic process, cellular response to water deprivation, hydrogen peroxide biosynthetic process, protein desumoylation, response to cold, response to light intensity, response to salt stress, response to wounding, vegetative to reproductive phase transition of meristem.located in extracell…
JC_C100006936	0.0939974	11.2727	2.32806		0.192852	3.81968	9.26316	--	--	--	AT4G38540.1 | Symbols: | FAD/NAD(P)-binding oxidoreductase family protein | FUNCTIONS IN: monooxygenase activity; INVOLVED IN: oxidation reduction;
JC_C100020588	0.44885	6.2533	13.1416		0.017858	7.10191	6.02792	--	--	--	AT1G55290.1 | Symbols: | 2-oxoglutarate (2OG) and Fe(II)-dependent oxygenase superfamily protein |involved in oxidation-reduction process
JC_C100006164	0.289188	5.96739	4.14824		0.15016	2.22589	42.1594	--	--	--	AT2G06541.1 | Symbols: | TTF-type zinc finger protein with HAT dimerisation domain |FUNCTIONS IN: protein dimerization activity;
JC_C100003085	0.691148	5.00252	2.67941		0.339808	4.91209	2.77801	0.649783	1.54716	1.07233	AT5G24530.1 | Symbols: DMR6 | 2-oxoglutarate (2OG) and Fe(II)-dependent oxygenase superfamily protein |Encodes a putative 2OG-Fe(II) oxygenase that is defense-associated but required for susceptibility to downy mildew.
JC_C100007932	0.6401	4.95089	2.72332		0.179967	4.27241	2.1138	2.14414	2.29537	1.60463	AT4G17500.1 | Symbols: ATERF-1, ERF-1 | ethylene responsive element binding factor 1 |Encodes a member of the ERF (ethylene response factor) subfamily B-3 of ERF/AP2 transcription factor family (ATERF-1). The protein contains one AP2 domain. There are 18 members in this subfamily including ATERF-1, ATERF-2, AND ATERF-5.
JC_C100023719	0.56476	4.88682	2.63487		0.692011	2.46274	3.4601	-0.415228	-1.55911	-1.58268	AT1G32490.1 | Symbols: EMB2733, ESP3 | RNA helicase family protein |Encodes a homolog of the yeast PRP2 protein, one of four related DEAH RNA helicases identified as essential cofactors for RNA splicing.located in nucleus
JC_C100025427	0.515726	4.62899	4.31625		0.363027	1.89662	1.8416	--	--	--	AT2G18660.1 | Symbols: PNP-A | plant natriuretic peptide A |PNPs are a class of systemically mobile molecules distantly related to expansins; their biological role has remained elusive.involved in alternative respiration, response to endoplasmic reticulum stress, systemic acquired resistance.
JC_C100021289	0.249037	4.43193	49.12		0.0180467	10.4586	13.1249	--	--	--	AT3G54420.1 | Symbols: ATEP3, ATCHITIV, CHIV, EP3 | homolog of carrot EP3-3 chitinase |encodes an EP3 chitinase that is expressed during somatic embryogenesis in 'nursing' cells surrounding the embryos but not in embryos themselves. The gene is also expressed in mature pollen and growing pollen tubes until they enter the receptive synergid, but not in endosperm and integuments as in carrot. Post-…
JC_C100013070	0.189801	4.31281	6.11864		0.481184	3.55569	2	--	--	--	AT1G49310.1 | Symbols: | unknown protein;LOCATED IN: endomembrane system;involved in biological_process, transition metal ion transport
JC_C100001572	0.242477	3.93003	2.1159		0.266114	3.35547	4.85412	--	--	--	AT2G31945.1 | Symbols: | unknown protein
JC_C100002911	0.360513	3.85047	2.71117		0.139385	3.53391	4.38151	0.263229	-1.15736	-0.995292	AT5G23960.2 | Symbols: TPS21 | terpene synthase 21 |Encodes a sesquiterpene synthase involved in generating all of the group A sesquiterpenes found in the Arabidopsis floral volatile blend. Strongly expressed in the stigma.
JC_C100021137	0.373902	3.47103	3.42688		0.313172	2.42553	4.0411	--	--	--	AT4G30380.1 | Symbols: | Barwin-related endoglucanase |Encodes a Plant Natriuretic Peptide (PNP). PNPs are a class of systemically mobile molecules distantly related to expansins; their biological role has remained elusive.
JC_C100021567	0.303419	3.38558	3.07383		0.0794108	6.24669	2.25032	--	--	--	AT2G30770.1 | Symbols: CYP71A13 | cytochrome P450, family 71, subfamily A, polypeptide 13 |
JC_C100014694	1.20229	3.28744	2.86598		0.864783	3.47005	2.04281	--	--	--	AT1G77210.2 | Symbols: STP14 | sugar transporter 14 |AtSTP14 belongs to the family of sugar transport proteins (AtSTPs)in volved in monosaccharide transport. Heterologous expression in yeast revealed that AtSTP14 is the transporter specifc for galactose and does not transport other monosaccharides such as glucose or fructose.
JC_C100013215	0.153963	3.01754	3.94915		0.566271	2.62088	6.14912	0.711332	0.911806	1.0953	AT1G49320.1 | Symbols: ATUSPL1, USPL1 | unknown seed protein like 1 |Encodes USPL1, a BURP domain protein targeted to the protein storage vacuoles. Overexpression of USPL1 affects seed development, protein storage vacuoles and lipid vesicles morphology and function.involved in seed development
JC_C100019827	0.417906	3.00278	4.23729		0.123206	2.79746	7.65509	--	--	--	AT3G26210.1 | Symbols: CYP71B23 | cytochrome P450, family 71, subfamily B,polypeptide 23 |involved in innate immune response, oxidation-reduction process, regulation of defense response, response to bacterium, response to molecule of bacterial origin, systemic acquired resistance
JC_C100023481	0.454205	2.9558	6.69687		0.135973	2.91609	3.17143	0.166274	0.54452	0.558433	AT1G59960.1 | Symbols: | NAD(P)-linked oxidoreductase superfamily protein |FUNCTIONS IN: oxidoreductase activity; INVOLVED IN: response to salt stress;
JC_C100011576	0.487796	2.63305	1.91792		0.725419	2.70298	2.8055	3.57641	4.88641	5.23209	AT2G35980.1 | Symbols: YLS9, NHL10, ATNHL10 | Late embryogenesis abundant (LEA) hydroxyproline-rich glycoprotein family |Encodes a protein whose sequence is similar to tobacco hairpin-induced gene (HIN1) and Arabidopsis non-race specific disease resistance gene (NDR1). Expression of this gene is induced by cucumber mosaic virus, spermine and during senescence. The gene product is localized to the…
JC_C100020513	1.26518	2.51339	2.41319		0.614748	2.98934	2.45105	--	--	--	AT1G55180.1 | Symbols: PLDEPSILON, PLDALPHA4 | phospholipase D alpha 4 | member of C2-PLD. subfamily Represents a phospholipase D (PLD) gene with four exons, hence it is a member of the alpha class. Its amino acid sequence is quite different from other PLDs, therefore it might possess unique structural and/or catalytic properties.
JC_C100005068	0.643273	2.48299	2.22842		1.10326	5.4756	2.29046	3.00924	3.11171	1.98978	AT4G18010.2 | Symbols: IP5PII | myo-inositol polyphosphate 5-phosphatase 2 |Encodes an inositol polyphosphate 5-phosphatase that appears to have Type I activity. It can dephosphorylate IP3(inositol(1,4,5)P3) and IP4 (inositol(1,3,4,5)P4), but it does not appear to be active against phosphatidylinositol 4,5 bisphosphate. Overexpression of this gene renders plants insensitive to ABA in germination …
JC_C100024065	0.159792	2.45708	15.9926		0.0927016	11.9362	6.34988	--	--	--	AT3G60890.1 | Symbols: ZPR2 | protein binding |FUNCTIONS IN: protein binding;
JC_C100022885	0.201617	2.34781	3.6975		0.166486	2.71478	3.29805	--	--	--	AT4G31940.1 | Symbols: CYP82C4 | cytochrome P450, family 82, subfamily C, polypeptide 4 |The gene encodes a cytochrome P450 enzyme, CYP82C. It is involved in the early Fe deficiency response.
JC_C100009915	0.289582	2.32469	5.72881		0.181881	8.09459	3.65429	--	--	--	AT4G13830.2 | Symbols: J20 | DNAJ-like 20 |involved in chlorophyll catabolic process, protein folding
JC_C100020199	0.322123	2.17696	6.77002		0.709532	3.40524	4.74471	--	--	--	AT1G51915.1 | Symbols: | cryptdin protein-related |LOCATED IN: endomembrane system; EXPRESSED IN: petal, male gametophyte, flower;
JC_C100019671	0.1837	2.15239	3.40152		0.516175	5.18846	6.31365	-0.849874	-3.63622	-4.63426	AT4G10270.1 | Symbols: | Wound-responsive family protein |response to wounding
JC_C100026339	0.247093	2.08988	4.74955		0.272428	3.3527	1.96773	1.82518	2.97311	3.45664	AT3G51895.1 | Symbols: SULTR3;1, AST12 | sulfate transporter 3;1 | Encodes a chloroplast-localized sulfate transporter.
JC_C100008042	0.802211	2.07557	7.15599		0.0102988	4.07273	7.3074	-1.33385	1.80135	0.80357	AT4G17030.1 | Symbols: ATEXLB1, EXPR, AT-EXPR, ATEXPR1, ATHEXP BETA 3.1, EXLB1| expansin-like B1 | Encodes EXLB1 (expansin-like B1), a member of the expansin family.involvedin plant-type cell wall loosening, sexual reproduction, unidimensional cell growth
JC_C100025852	0.351945	2.02679	2.08961		0.213357	5.84478	2.77397	--	--	--	AT2G18700.1 | Symbols: ATTPS11, TPS11, ATTPSB | trehalose phosphatase/synthase 11 |Encodes an enzyme putatively involved in trehalose biosynthesis. The protein has a trehalose synthase (TPS)-like domain that may or may not be active as well as a trehalose phosphatase (TPP)-like domain.involved in metabolic process, trehalose biosynthetic process.located in cytosol, mitochondrion, nucleus
JC_C100008411	1.54064	1.80229	2.00053		1.92952	3.59324	2.92609	-1.29997	-1.81856	-1.59445	AT2G25060.1 | Symbols: ENODL14, AtENODL14 | early nodulin-like protein 14 |early nodulin-like protein 14 (ENODL14); FUNCTIONS IN: electron carrier activity, copper ion binding; LOCATED IN: anchored to plasma membrane, plasma membrane, anchored to membrane
downregulated at both 2h and 2d
JC_C100012141	0.348144	0.449404	0.527828		0.22156	0.232113	1.09429	0.467994	0.333006	0.979457	AT5G10770.1 | Symbols: | Eukaryotic aspartyl protease family protein |FUNCTIONS IN: DNA binding, aspartic-type endopeptidase activity; INVOLVED IN: proteolysis;
JC_C100006806	0.410284	0.495141	0.94012		0.553908	0.553705	0.621063	0.40963	2.52967	3.31415	AT5G05340.1 | Symbols: | Peroxidase superfamily protein |FUNCTIONS IN: protein binding, peroxidase activity; INVOLVED IN: response to oxidative stress, oxidation reduction; LOCATED IN: apoplast, cell wall;
downregulated at both 2d and 7d
JC_C100026373	3.57453	0.470088	0.269542		5.31449	0.444121	0.16581	-1.52958	-2.04639	-1.94162	AT3G63200.1 | Symbols: PLP9, PLA IIIB | PATATIN-like protein 9 |FUNCTIONS IN: nutrient reservoir activity; INVOLVED IN: metabolic process, lipid metabolic process;
JC_C100023932	3.16361	0.465624	0.133688		26.4789	0.0746119	0.39221	--	--	--	AT5G41761.1 | Symbols: | unknown protein;
JC_C100023861	1.08113	0.448082	0.5292		1.26296	0.291396	0.204017	--	--	--	AT3G61920.1 | Symbols: | unknown protein;
JC_C100021106	1.4331	0.517489	0.3673		9.3913	0.457055	0.47095	-1.33169	-2.15593	-2.20433	AT2G36830.1 | Symbols: GAMMA-TIP, TIP1;1, GAMMA-TIP1 | gamma tonoplast intrinsic protein |
JC_C100017690	2.40997	0.519896	0.505171		2.95795	0.352123	0.530741	--	--	--	AT5G66920.1 | Symbols: sks17 | SKU5 similar 17 |FUNCTIONS IN: oxidoreductase activity, copper ion binding; INVOLVED IN: response to karrikin; LOCATED IN: cell wall, plant-type cell wall;
JC_C100016908	2.05596	0.413741	0.33968		7.91737	0.274401	0.437209	--	--	--	AT1G64160.1 | Symbols: | Disease resistance-responsive (dirigent-like protein) family protein |Encodes a dirigent protein involved in the synthesis of (-)pinoresinol. Dirigent proteins impart stereoselectivity on the phenoxy radical coupling reaction yielding optically active lignans from two molecules of coniferyl alcohol.
JC_C100016872	1.4279	0.510195	0.425287		5.0506	0.266593	0.543009	--	--	--	AT4G23930.1 | Symbols: | Late embryogenesis abundant (LEA) hydroxyproline-rich glycoprotein family |FUNCTIONS IN: molecular_function unknown; INVOLVED IN: biological_process unknown; LOCATED IN: endomembrane system;
JC_C100013984	2.1694	0.523007	0.410192		3.80645	0.460606	0.380058	-0.22561	-0.358208	-1.32265	AT1G14920.1 | Symbols: GAI, RGA2 | GRAS family transcription factor family protein |Similar to a putative transcription factor and transcriptional coactivators. Repressor of GA responses and involved in gibberellic acid mediated signaling. Member of the DELLA proteins that restrain the cell proliferation and expansion that drives plant growth. The protein undergoes degradation in response to GA v…
JC_C100012858	4.68256	0.313999	0.317547		3.65356	0.269548	0.126579	--	--	--	AT1G21890.1 | Symbols: | nodulin MtN21 /EamA-like transporter family protein |
JC_C100012695	1.6784	0.544636	0.442345		2.20481	0.28016	0.380497	-1.05477	-0.573897	-0.630762	AT1G10200.1 | Symbols: WLIM1 | GATA type zinc finger transcription factor family protein |Encodes a member of the Arabidopsis LIM proteins: a family of actin bundlers with distinct expression patterns. WLIM1, WLIM2a, and WLIM2b are widely expressed, whereas PLIM2a, PLIM2b, and PLIM2c are predominantly expressed in pollen. Regulates actin cytoskeleton organization.involved in actin filament bundle…
JC_C100011878	2.25123	0.438708	0.506637		1.58098	0.546786	0.427451	--	--	--	AT5G21070.1 | Symbols: | unknown protein;
JC_C100006480	0.62411	0.360825	0.390785		0.392415	0.43515	0.443476	1.18602	0.592788	0.191526	AT2G17230.1 | Symbols: EXL5 | EXORDIUM like 5 |
JC_C100002306	1.60903	0.453955	0.476564		3.27803	0.520708	0.235236	--	--	--	AT4G20050.2 | Symbols: QRT3 | Pectin lyase-like superfamily protein |Encodes a polygalacturonase that plays a direct role in degrading the pollen mother cell wall during microspore development.
JC_C100001605	4.94357	0.295307	0.201581		8.30995	0.124443	0.329964	--	--	--	AT3G06910.1 | Symbols: ULP1A, ELS1, AtULP1a | UB-like protease 1A | Encodes a deSUMOylating enzyme. In vitro it has both peptidase activity and isopeptidase activity: it can cleave the C-terminal residues from SUMO to activate it for attachment to a target protein and it can also act on the isopeptide bond between SUMO and another protein. In vitro assays suggest that this enzyme is active agains…
JC_C100000257	1.00497	0.551185	0.219774		3.30248	0.46737	0.4405	--	--	--	AT2G21100.1 | Symbols: | Disease resistance-responsive (dirigent-like protein) family protein |FUNCTIONS IN: molecular_function unknown; INVOLVED IN: lignan biosynthetic process, defense response; LOCATED IN: endomembrane system
(B) The increases and reductions genes in physic nut leaves after the onset of salt stress*.
	Expression ratio of salt to CK
Gene identifier	L2h-1	L2d-1	L7d-1		L2h-2	L2d-2	L7d-2	AtBESTBLAST
upregulated at both 2d and 7d
JC_C100028187	1.43425	2.42907	5.20702		1.406	1.93544	2.28817	AT4G33040.1 | Symbols: | Thioredoxin superfamily protein |Thioredoxin superfamily protein; FUNCTIONS IN: electron carrier activity, protein disulfide oxidoreductase activity; INVOLVED IN: anther development,cell redox homeostasis; LOCATED IN: cellular_component unknown.
JC_C100021468	0.951338	2.64096	6.69298		1.11244	1.82502	3.57002	AT3G46450.1 | Symbols: | SEC14 cytosolic factor family protein / phosphoglyceride transfer family protein |SEC14 cytosolic factor family protein / phosphoglyceride transfer family protein; FUNCTIONS IN: transporter activity; INVOLVED IN: transport; LOCATED IN: cellular_component unknown.
JC_C100019256	1.3234	1.96125	2.04047		1.01425	2.2455	2.75297	AT5G27120.1 | Symbols: | NOP56-like pre RNA processing ribonucleoprotein |SAR DNA-binding protein, putative, strong similarity to SAR DNA-binding protein-1 (Pisum sativum) GI:3132696; contains Pfam profile PF01798: Putative snoRNA binding domain; has similarity to MAR binding NOP58 protein
JC_C100018112	1.66004	3.40667	2.08381		0.851515	2.49833	3.17444	AT5G62290.2 | Symbols: | nucleotide-sensitive chloride conductance regulator(ICln) family protein | FUNCTIONS IN: ion channel activity; INVOLVED IN: cell volume homeostasis, chloride transport; LOCATED IN: nucleus
JC_C100015166	1.05006	2.19878	2.11479		0.929912	2.25056	3.99431	AT1G14820.3 | Symbols: | Sec14p-like phosphatidylinositol transfer family protein |involved in transport.located in plasma membrane.has transporter activity
JC_C100014982	1.07183	2.01211	2.04206		1.63569	3.86565	3.63555	AT5G09500.1 | Symbols: | Ribosomal protein S19 family protein |involved in translation.functions as structural constituent of ribosome
JC_C100014013	1.05999	1.79736	2.00259		1.27317	2.5996	4.44965	AT2G37990.1 | Symbols: | ribosome biogenesis regulatory protein (RRS1) family protein |ribosome biogenesis regulatory protein (RRS1) family protein; INVOLVED IN: ribosome biogenesis; LOCATED IN: nucleolus;
downregulated at both 2h and 2d
JC_C100021546	0.537804	0.395658	1.8181		0.452428	0.490668	0.681148	AT3G26310.1 | Symbols: CYP71B35 | cytochrome P450, family 71, subfamily B, polypeptide 35 |involved in oxidation-reduction process;functions in oxygen binding
JC_C100017536	0.399025	0.493994	0.974185		0.535215	0.443165	0.194273	AT4G37560.1 | Symbols: | Acetamidase/Formamidase family protein |
JC_C100008337	0.553314	0.51781	1.29928		0.409532	0.340591	0.233175	AT5G35200.1 | Symbols: | ENTH/ANTH/VHS superfamily protein |FUNCTIONS IN: phospholipid binding, clathrin binding, binding, phosphatidylinositol binding; INVOLVED IN: clathrin coat assembly; LOCATED IN: plasma membrane;
JC_C100001513	0.528779	0.223164	1.25373		0.234506	0.537723	0.388463	AT1G19220.1 | Symbols: ARF19, IAA22, ARF11 | auxin response factor 19 |Encodes an auxin response factor that contains the conserved VP1-B3 DNA-binding domain at its N-terminus and the Aux/IAA-like domains III and IV present in most ARFs at its C-terminus. The protein interacts with IAA1 (yeast two hybrid) and other auxin response elements such as ER7 and ER9 (yeast one hybrid). ARF19 protein can …
downregulated at both 2d and 7d
JC_C100005178	1.37834	0.475807	0.262007		0.899086	0.2876	0.414009	AT1G17810.1 | Symbols: BETA-TIP | beta-tonoplast intrinsic protein |
JC_C100002916	0.723843	0.301353	0.387314		0.274995	0.376489	0.111554	ATCG00780.1 | Symbols: RPL14 | ribosomal protein L14 |encodes a chloroplast ribosomal protein L14, a constituent of the large subunit of the ribosomal complex.involved in DNA-dependent transcription, elongation, generation of precursor metabolites and energy, photosynthesis, translation.located in chloroplast, chloroplast stroma, chloroplast thylakoid, large ribosomal subunit, ribosome.consistute…
JC_C100001009	1.05144	0.23963	0.306091		0.238095	0.189349	0.00623441	AT3G56650 | Mog1/PsbP/DUF1795-like photosystem II reaction center PsbP family protein; FUNCTIONS IN: calcium ion binding; INVOLVED IN: photosynthesis; LOCATED IN: thylakoid, thylakoid lumen, chloroplast thylakoid lumen, chloroplast stroma, chloroplast; EXPRESSED IN: 21 plant structures; EXPRESSED DURING: 14 growth stages; CONTAINS InterPro DOMAIN/s: Photosystem II oxygen evolving complex protein …
* The genes based on alignment with Arabidopsis. Red and green color gradients indicate an increase or decrease in fold change of transcript abundance, respectively.																		0	1	2	3
** Microarray expression ratios probes significantly responsive to 150 mM NaCl in Arabidopsis roots,that expression ratio of treated:control based on log2 transformation.
Reference
Jiang Y, Deyholos MK (2006) Comprehensive transcriptional profiling of NaCl-stressed Arabidopsis roots reveals novel classes of responsive genes. BMC Plant Biol 6: 25.
