# Supplementary material for: Global Analysis of Gene Expression Profiles in Physic Nut (Jatropha curcas L.) Seedlings Exposed to Salt Stress
Source: PLoS One. 2014 May 16;9(5):e97878. doi: 10.1371/journal.pone.0097878 (PMC4023963; doi:10.1371/journal.pone.0097878)
Supplement: Table S7 — Salt responsive pathways related genes in roots. (XLSX) [file pone.0097878.s007.xlsx]

## Sheet: Sheet1
Table S7. Salt responsive pathways related genes in physic nut roots under salt stress.*
		Expression ratio of salt to CK								AtMicroarry (Jiang and Deyholos, 2006)**
Pathway	Gene identifier	R2h-1	R2d-1	R7d-1		R2h-2	R2d-2	R7d-2	AtBESTBLAST	6h_mean_ratio	24h_mean_ratio	48h_mean_ratio
Ion transport	JC_C100008021	2.70229	0.542921	0.00360169		440	0.0020757	0.0712831	AT3G60330 | Symbols: HA7 | H(+)-ATPase 7; FUNCTIONS IN: hydrogen-exporting ATPase activity, phosphorylative mechanism; INVOLVED IN: cation transport, metabolic process,	-2.08935	-1.89682	-2.12209
ABA signaling***	JC_C100018010	3.91646	1.6875	1.2394		2.70685	3.46878	0.915356	AT5G57030.1 | Symbols: LUT2 | Lycopene beta/epsilon cyclase protein | Lutein-deficient 2 (LUT2) required for lutein biosynthesis, member of the xanthophyll class of carotenoids. Encodes lycopene epsilon cyclase.involved in carotene biosynthetic process, carotenoid biosynthetic process, photosynthesis, light harvesting, stomatal complex morphogenesis, xanthophyll biosynthetic process.located in ch…	--	--	--
	JC_C100015061	7.3913	1.86957	2.5564		64.4571	1.30399	1.6351	AT1G30100.1 | Symbols: NCED5, ATNCED5 | nine-cis-epoxycarotenoid dioxygenase 5|Encodes 9-cis-epoxycarotenoid dioxygenase, a key enzyme in the biosynthesis of abscisic acid. The expression of this gene increases during the first 6h of imbibition.located in chloroplast, thylakoid	--	--	--
	JC_C100020622	30.2857	3.47059	2.25443		1.41129	0.994152	2.25357	AT2G40340.1 | Symbols: DREB2C, AtERF48 | Integrase-type DNA-binding superfamily protein |Encodes a member of the DREB subfamily A-2 of ERF/AP2 transcription factor family. The protein contains one AP2 domain. There are eight members in this subfamily including DREB2A AND DREB2B that are involved in response to drought.involved in heat acclimation, regulation of transcription, DNA-dependent, respo…	--	--	--
	JC_C100019357	2.45766	1.79032	7.03982		0.369795	13.3236	2.12412	AT4G27410.2 | Symbols: RD26, ANAC072 | NAC (No Apical Meristem) domain transcriptional regulator superfamily protein |Encodes a NAC transcription factor induced in response to dessication. It is localized to the nucleus and acts as a transcriptional activator in ABA-mediated dehydration response.	--	--	--
	JC_C100008260	2.26385	0.482801	1.13092		2.14515	0.632091	2.30996	AT4G34000.2 | Symbols: ABF3, DPBF5 | abscisic acid responsive elements-binding factor 3 |Encodes an ABA-responsive element-binding protein with similarity to transcription factors that is expressed in response to stress and abscisic acid.	2.00246	1.97468	1.02413
	JC_C100017115	1.69355	1.95349	2.60979		0.612676	1.33333	2.04935	AT2G46680.1 | Symbols: ATHB-7, ATHB7, HB-7 | homeobox 7 |encodes a putative transcription factor that contains a homeodomain closely linked to a leucine zipper motif. Transcript is detected in all tissues examined. Is transcriptionally regulated in an ABA-dependent manner and may act in a signal transduction pathway which mediates a drought response.	2.82029	2.86304	2.82212
	JC_C100011364	1.66162	1.51781	0.530745		1.40196	0.784964	0.757832	AT1G45249.1 | Symbols: ABF2, AREB1, ATAREB1 | abscisic acid responsive elements-binding factor 2 |Leucine zipper transcription factor that binds to the abscisic acid (ABA)–responsive element (ABRE) motif in the promoter region of ABA-inducible genes. Enhances drought tolerance in vegetative tissues. Required for normal glucose response. Localized in the nucleus. Expressed constitutively in roots,…	-0.0520062	0.687849	0.47551
	JC_C100014905	0.585665	1.37628	0.847812		1.10775	0.941591	1.21557	AT5G19330.1 | Symbols: ARIA | ARM repeat protein interacting with ABF2 |Encodes an armadillo repeat protein involved in the abscisic acid response. The protein interacts with a transcription factor, ABF2, which controls ABA-dependent gene expression via the G-box-type ABA-responsive elements.Negative regulation of seed germination, nuclear-transcribed mRNA catabolic process, response to abscisic …	2.89654	1.95606	2.18863
	JC_C100010422	0.0830721	4.44118	13.4507		0.225322	7.42353	8.09494	AT3G06490.1 | Symbols: MYB108, AtMYB108, BOS1 | myb domain protein 108 |Involved in abscisic acid mediated signaling pathway, defense response by callose deposition, hyperosmotic salinity response, jasmonic acid biosynthetic process, jasmonic acid mediated signaling pathway, regulation of transcription, DNA-dependent, response to abscisic acid stimulus, response to auxin stimulus, response to cyc…	--	--	--
	JC_C100017510	0.265733	1.22106	1.16443		0.386823	6.05398	1.22283	AT5G67300.1 | Symbols: ATMYBR1, ATMYB44, MYBR1, MYB44 | myb domain protein r1 |Member of the R2R3 factor MYB gene family involved in mediating plant responses to a variety of abiotic stimiuli.Defense response to bacterium, defense response to fungus, regulation of jasmonic acid mediated signaling pathway, regulation of salicylic acid mediated signaling pathway, regulation of transcription, DNA-de…	1.24112	1.44513	1.36959
	JC_C100022562	0.683297	0.716463	6.23729		0.236088	1.74046	5.28302	AT1G69600.1 | Symbols: ZFHD1, ATHB29, ZHD11 | zinc finger homeodomain 1 |Encodes ZFHD1, a member of the zinc finger homeodomain transcriptional factor family. Binds to the 62 bp promoter region of ERD1 (early responsive to dehydration stress 1). Expression of ZFHD1 is induced by drought, high salinity and abscisic acid.Positive regulation of cellular process, positive regulation of transcription,…	--	--	--
	JC_C100005616	1.77727	1.37472	0.599193		1.34095	0.966461	0.658385	AT1G32640.1 | Symbols: ATMYC2, RD22BP1, JAI1, JIN1, MYC2, ZBF1 | Basic helix-loop-helix (bHLH) DNA-binding family protein |Encodes a MYC-related transcriptional activator with a typical DNA binding domain of a basic helix-loop-helix leucine zipper motif. Binds to an extended G-Box promoter motif and interacts with Jasmonate ZIM-domain proteins. Its transcription is induced by dehydration stress a…	--	--	--
ET biosynthesis and signaling	JC_C100010298	0.434816	2.2105	0.638931		0.333904	1.26221	0.934196	AT4G01850.2 | Symbols: SAM-2, MAT2, SAM2, AtSAM2 | S-adenosylmethionine synthetase 2 | FUNCTIONS IN: copper ion binding, methionine adenosyltransferase activity; INVOLVED IN: one-carbon metabolic process, S-adenosylmethionine biosynthetic process; LOCATED IN: nucleolus, cell wall;	-0.0914907	0.32608	0.108168
	JC_C100009042	0.428201	2.67024	3.49945		0.120833	1.48332	6.41204	AT1G05010.1 | Symbols: EFE, ACO4, EAT1 | ethylene-forming enzyme | Encodes 1-aminocyclopropane-1-carboxylate oxidase;located in cytoplasm	1.47743	2.21403	2.69184
	JC_C100024264	0.786179	0.778327	1.99776		0.378366	1.35631	1.96726	AT2G40940.1 | Symbols: ERS1, ERS | ethylene response sensor 1 |Ethylene receptor, subfamily 1. Has histidine kinase activity.involved in negative regulation of ethylene mediated signaling pathway, peptidyl-histidine phosphorylation, phosphorylation, signal transduction; located in endoplasmic reticulum, membrane ;functions in ethylene binding.	-0.306423	-0.00871391	0.359975
	JC_C100014744	0.914556	1.02039	4.83303		0.256248	2.24033	5.87768	AT3G23150.1 | Symbols: ETR2 | Signal transduction histidine kinase,hybrid-type, ethylene sensor |Involved in ethylene perception in Arabidopsis.functions in ethylene binding	--	--	--
	JC_C100019647	2.03654	1.37543	0.474703		1.17668	0.602547	0.196945	AT3G15510.1 | Symbols: ATNAC2, ANAC056, NARS1, NAC2 | NAC domain containing protein 2 |Note of caution: not to be confused with another protein (AtNAC6 locus AT5G39610) which on occasion has also been referred to as AtNAC2.involved in multicellular organismal development, regulation of transcription, DNA-dependent.Gene regulatory network controlled by NAC transcription factor ANAC092/AtNAC2/ORE1 …	--	--	--
Proline biosynthesis	JC_C100020740	1.52185	0.820203	3.32905		0.660804	1.63569	1.8088	AT2G39800.4 | Symbols: P5CS1 | delta1-pyrroline-5-carboxylate synthase 1 |catalyzes the rate-limiting enzyme in the biosynthesis of proline. Gene is expressed in reproductive organs and tissues under non-stress conditions but in the whole plant under water-limiting condition. Expression is also induced by abscisic acid and salt stress in a light-dependent manner.P5CS1 appears to be involved in sa…	4.36165	1.97503	2.53845
	JC_C100022743	1.97626	0.484495	0.837244		1.32943	0.471748	0.413151	AT5G10920.1 | Symbols: | L-Aspartase-like family protein |FUNCTIONS IN: argininosuccinate lyase activity, catalytic activity; INVOLVED IN: arginine biosynthetic process via ornithine, arginine biosynthetic process; LOCATED IN: chloroplast, chloroplast stroma;	--	--	--
Threhalose biosyhthesis	JC_C100026838	0.443932	2.82509	1.20067		0.627355	2.83495	0.827721	AT1G23870.1 | Symbols: ATTPS9, TPS9 | trehalose-phosphatase/synthase 9 |Encodes an enzyme putatively involved in trehalose biosynthesis. The protein has a trehalose synthase (TPS)-like domain that may or may not be active as well as a trehalose phosphatase (TPP)-like domain.involved in metabolic process, response to fructose stimulus, response to sucrose stimulus, trehalose biosynthetic process.l…	-0.889631	-0.246629	-0.329736
	JC_C100021638	0.522353	1.25	1.72027		0.319814	9.31395	2.21255	AT1G23870.1 | Symbols: ATTPS9, TPS9 | trehalose-phosphatase/synthase 9 |Encodes an enzyme putatively involved in trehalose biosynthesis. The protein has a trehalose synthase (TPS)-like domain that may or may not be active as well as a trehalose phosphatase (TPP)-like domain.	-0.889631	-0.246629	-0.329736
	JC_C100025852	0.351945	2.02679	2.15293		0.213357	5.67779	2.77397	AT2G18700.1 | Symbols: ATTPS11, TPS11, ATTPSB | trehalose phosphatase/synthase 11 |Encodes an enzyme putatively involved in trehalose biosynthesis. The protein has a trehalose synthase (TPS)-like domain that may or may not be active as well as a trehalose phosphatase (TPP)-like domain.involved in metabolic process, trehalose biosynthetic process.located in cytosol, mitochondrion, nucleus	--	--	--
	JC_C100026150	0.726511	1.86155	0.608773		0.877841	1.81179	0.946977	AT1G06410.1 | Symbols: ATTPS7, TPS7, ATTPSA | trehalose-phosphatase/synthase 7|Encodes an enzyme putatively involved in trehalose biosynthesis. Though the protein has both trehalose-6-phosphate synthase (TPS)-like and trehalose-6-phosphate phosphatase (TPP)-like domains, neither activity has been detected in enzymatic assays nor has the protein been able to complement yeast TPS or TPP mutants.inv…	1.14804	0.583401	0.811777
	JC_C100001653	2.36477	0.499309	0.476464		2.29618	0.589884	1	AT4G17770.1 | Symbols: ATTPS5, TPS5 | trehalose phosphatase/synthase 5 |Encodes an enzyme putatively involved in trehalose biosynthesis. The protein has a trehalose synthase (TPS)-like domain that may or may not be active as well as a trehalose phosphatase (TPP)-like domain. Phosphorylated TPS5 extracted from Arabidopsis cells binds directly to 14-3-3 isoforms.	--	--	--
Seed late development stage related proteins	JC_C100023719	0.56476	4.88682	2.71472		0.692011	2.39237	3.4601	AT1G32490.1 | Symbols: EMB2733, ESP3 | RNA helicase family protein |Encodes a homolog of the yeast PRP2 protein, one of four related DEAH RNA helicases identified as essential cofactors for RNA splicing.located in nucleus	-1.96387	-0.415228	-1.55911
	JC_C100012280	1	1	158.788		1	1	100	AT2G36640.1 | Symbols: ATECP63, ECP63 | embryonic cell protein 63 |Encodes putative phosphotyrosine protein belonging to late embryogenesis abundant (LEA) protein in group 3 that might be involved in maturation and desiccation tolerance of seeds. RFLP and CAPS mapping place it on chromosome 4 but the nucleotide sequence maps it to chromosome 2.	--	--	--
	JC_C100006784	1.34986	1.00742	0.237363		1.09569	0.787908	0.132686	AT3G51810.1 | Symbols: ATEM1, GEA1, AT3, EM1 | Stress induced protein |Encodes a ABA-inducible protein that accumulates during seed maturation, in parallel with its corresponding mRNA but with a 3 d delay. During germination, AtEm1 protein undergoes two successive cleavages before being degraded. Both proteins are more stable than the corresponding mRNA. The gene can be activated by the basic leu…	7.69332	2.24354	4.7588
	JC_C100019671	0.1837	2.15239	3.5046		0.516175	5.04022	6.31365	AT4G10270.1 | Symbols: | Wound-responsive family protein |response to wounding	-5.23145	-0.849874	-3.63622
	JC_C100018584	0.57592	1.36543	2.74787		0.385394	2.14337	1.80114	AT5G41110.1 | Symbols: | unknown protein;	--	--	--
	JC_C100015997	0.551574	2.81707	4.08841		0.773956	1.14238	8.69106	At5g07310|encodes a member of the ERF (ethylene response factor) subfamily B-4 of ERF/AP2 transcription factor family. The protein contains one AP2 domain. There are 7 members in this subfamily.	5.46162	3.99238	4.75291
	JC_C100015892	0.729569	5.42149	2.01455		0.465426	3.72972	1.60692	-
	JC_C100015532	0.749545	1.05332	3.58569		0.737774	1.99195	2.09986	AT3G28210.1 | Symbols: PMZ, SAP12 | zinc finger (AN1-like) family protein |Encodes a putative zinc finger protein (PMZ).involved in abscisic acid mediated signaling pathway, heat acclimation, hyperosmotic salinity response, jasmonic acid mediated signaling pathway, protein targeting to membrane, regulation of plant-type hypersensitive response, response to abscisic acid stimulus, response to auxi…	4.87498	2.89304	3.69419
	JC_C100014834	0.637097	1.08387	11.64		0.0250358	2.25714	9.51429	AT4G15630.1 | Symbols: | Uncharacterised protein family (UPF0497) |LOCATED IN: plasma membrane;	--	--	--
	JC_C100014171	0.488016	2.4908	3.41117		0.403398	7.11597	1.24945	AT5G65207.1 | Symbols: | unknown protein	--	--	--
	JC_C100013070	0.189801	4.31281	6.30406		0.481184	3.45409	2	AT1G49310.1 | Symbols: | unknown protein;LOCATED IN: endomembrane system;involved in biological_process, transition metal ion transport	--	--	--
	JC_C100011265	0.109718	20	62.4545		0.0244243	20	641.143	AT4G31940.1 | Symbols: CYP82C4 | cytochrome P450, family 82, subfamily C,polypeptide 4 |The gene encodes a cytochrome P450 enzyme, CYP82C. It is involved in the early Fe deficiency response.	--	--	--
	JC_C100011003	1.8204	0.456252	2.18002		2.09302	0.40216	2.80571	AT1G11000.1 | Symbols: MLO4, ATMLO4 | Seven transmembrane MLO family protein |A member of a large family of seven-transmembrane domain proteins specific to plants, homologs of the barley mildew resistance locus o (MLO) protein. The Arabidopsis genome contains 15 genes encoding MLO proteins, with localization in plasma membrane. Phylogenetic analysis revealed four clades of closely-related AtMLO g…	--	--	--
	JC_C100010206	0.261929	1.22574	4.72499		0.641333	4.0985	3.13436	AT4G15910.1 | Symbols: ATDI21, DI21 | drought-induced 21 | encodes a gene whose transcript level in root and leaves increases to progressive drought stress. The transcript level is also affected by changes of endogenous or exogenous abscisic acid level. It appears to be a member of plant-specific gene family that includes late embryo-abundant and zinc- IAA-induced proteins in other plants.	--	--	--
	JC_C100009780	0.989028	4.04077	4.71093		0.0586854	2.2751	1.77215	AT1G24020.2 | Symbols: MLP423 | MLP-like protein 423 | INVOLVED IN: response to biotic stimulus, defense response; LOCATED IN: membrane;	--	--	--
	JC_C100006770	0.170216	2.11416	1.98308		0.0563356	14.6359	1.31993	AT5G01600.1 | Symbols: ATFER1, FER1 | ferretin 1 |Encodes a ferretin protein that is targeted to the chloroplast. Member of a Ferritin gene family. Gene expression is induced in response to iron overload and by nitric oxide. Expression of the gene is downregulated in the presence of paraquat, an inducer of photoxidative stress.	6.27654	3.84117	5.94945
	JC_C100005369	1	1	525.455		1	1	80	AT2G29090.2 | Symbols: CYP707A2 | cytochrome P450, family 707, subfamily A,polypeptide 2 |Encodes a protein with ABA 8'-hydroxylase activity, involved in ABA catabolism. Member of the CYP707A gene family. This gene predominantly accumulates in dry seeds and is up-regulated immediately following imbibition. CYP707A2 appears to play a major role in the rapid decrease in ABA levels during early seed…	3.01464	0.63521	#DIV/0!
	JC_C100003902	1	1	1.85978		1	1	240.571	AT5G05220.1 | Symbols: | unknown protein;	--	--	--
	JC_C100002911	0.360513	3.85047	2.79333		0.139385	3.43295	4.38151	AT5G23960.2 | Symbols: TPS21 | terpene synthase 21 |Encodes a sesquiterpene synthase involved in generating all of the group A sesquiterpenes found in the Arabidopsis floral volatile blend. Strongly expressed in the stigma.	-1.84544	0.263229	-1.15736
Aquaporine	JC_C100012358	1.97875	2.70693	0.481157		2.5873	1.31264	0.351873	AT2G37170.1 | Symbols: PIP2B, PIP2;2 | plasma membrane intrinsic protein 2 |a member of the plasma membrane intrinsic protein subfamily PIP2. localizes to the plasma membrane and exhibits water transport activity in Xenopus oocyte. expressed specifically in the vascular bundles and protein level increases slightly during leaf dev;is down-regulated by salt stress;	-3.66703	-1.27135	-1.95009
	JC_C100025807	1.84832	0.817648	0.908218		1.80966	0.802061	1.16043	AT2G25810.1 | Symbols: TIP4;1 | tonoplast intrinsic protein 4;1 | tonoplast intrinsic protein 4;1 (TIP4;1); FUNCTIONS IN: water channel activity; INVOLVED IN: transport, transmembrane transport; LOCATED IN: plant-type vacuole membrane, membrane, central vacuole;	-2.73501	-2.11854	-2.52557
	JC_C100021242	1.12119	4.37304	0.0296447		1.25928	1.86254	0.153509	AT4G01470.1 | Symbols: GAMMA-TIP3, TIP1;3, ATTIP1.3 | tonoplast intrinsic protein 1;3 |Encodes AtTIP1;3, functions as water and urea channels in pollen.	-4.93544	-1.90049	-3.4811
	JC_C100021106	1.4331	0.517489	0.37843		9.3913	0.443996	0.47095	AT2G36830.1 | Symbols: GAMMA-TIP, TIP1;1, GAMMA-TIP1 | gamma tonoplast intrinsic protein |	-3.33591	-1.33169	-2.15593
	JC_C100005465	4.27687	1.68196	0.118045		2.70696	1.36278	0.137738	AT4G01470.1 | Symbols: GAMMA-TIP3, TIP1;3, ATTIP1.3 | tonoplast intrinsic protein 1;3 |Encodes AtTIP1;3, functions as water and urea channels in pollen.AtTIP1;3 and AtTIP5;1, the only highly expressed Arabidopsis pollen-specific aquaporins, transport water and urea.	-4.93544	-1.90049	-3.4811
Fasciclin-like arabinogalactan protein	JC_C100006978	0.757647	0.525317	0.339582		1.2927	0.900582	0.47211	AT4G12730.1 | Symbols: FLA2 | FASCICLIN-like arabinogalactan 2 |Golgi organization, acetyl-CoA metabolic process, brassinosteroid biosynthetic process, calcium ion transport, response to salt stress, root hair elongation, sterol biosynthetic process	-0.325467	-0.664575	-0.224866
Chitinase	JC_C100024498	2.56146	0.709763	2.44835		7.32453	0.33662	2.80286	AT5G24090.1 | Symbols: ATCHIA, CHIA | chitinase A |Chitinase A (class III) expressed exclusively under environmental stress conditions.involved in carbohydrate metabolic process, cellular response to water deprivation, hydrogen peroxide biosynthetic process, protein desumoylation, response to cold, response to light intensity, response to salt stress, response to wounding, vegetative to reproduct…		0.234174	0.883164
	JC_C100023814	2.25149	1.09084	4.28657		1.05003	1.28495	3.68037	AT4G01700.1 | Symbols: | Chitinase family protein |FUNCTIONS IN: chitinase activity; INVOLVED IN: carbohydrate metabolic process, cell wall macromolecule catabolic process; LOCATED IN: cell wall;	2.64545	1.69654	1.14368
	JC_C100021289	0.249037	4.43193	50.6085		0.0180467	10.1598	13.1249	AT3G54420.1 | Symbols: ATEP3, ATCHITIV, CHIV, EP3 | homolog of carrot EP3-3 chitinase |encodes an EP3 chitinase that is expressed during somatic embryogenesis in 'nursing' cells surrounding the embryos but not in embryos themselves. The gene is also expressed in mature pollen and growing pollen tubes until they enter the receptive synergid, but not in endosperm and integuments as in carrot. Post-…	--	--	--
	JC_C100021287	0.127419	1295.29	345.341		0.00656356	13.3524	204.057	AT3G54420.1 | Symbols: ATEP3, ATCHITIV, CHIV, EP3 | homolog of carrot EP3-3 chitinase |encodes an EP3 chitinase that is expressed during somatic embryogenesis in 'nursing' cells surrounding the embryos but not in embryos themselves. The gene is also expressed in mature pollen and growing pollen tubes until they enter the receptive synergid, but not in endosperm and integuments as in carrot. Post-…	--	--	--
	JC_C100017991	0.36969	7.30357	1.08389		0.137237	1.64363	2.08809	AT5G24090.1 | Symbols: ATCHIA, CHIA | chitinase A |Chitinase A (class III) expressed exclusively under environmental stress conditions.		0.234174	0.883164
	JC_C100009217	0.469897	0.98961	9.53708		0.39723	2.17538	4.57955	AT4G19810.1 | Symbols: | Glycosyl hydrolase family protein with chitinase insertion domain |ChiC encodes a Class V chitinase that is a part of glycoside hydrolase family 18 based on CAZy groupings. It appears to primarily act as an exochitinase in vitro where it predominantly cleaves a chitobiose (GlcNAc)2 residue from the non-reducing end of a chitin oligosaccharide. However, it shows some minor…	1.09844	1.16338	1.64439
	JC_C100006048	0.330011	0.975295	60.8359		0.117345	4.92165	4.21021	AT3G12500.1 | Symbols: ATHCHIB, PR3, PR-3, CHI-B, B-CHI, HCHIB | basic chitinase |encodes a basic chitinase involved in ethylene/jasmonic acid mediated signalling pathway during systemic acquired resistance based on expression analyses	-3.40272	-3.14419	-2.17843
	JC_C100005983	0.240864	18.1946	7.71035		0.175709	3.05386	4.52008	AT3G12500.1 | Symbols: ATHCHIB, PR3, PR-3, CHI-B, B-CHI, HCHIB | basic chitinase |involved in carbohydrate metabolic process, cellular response to water deprivation, hydrogen peroxide biosynthetic process, protein desumoylation, response to cold, response to light intensity, response to salt stress, response to wounding, vegetative to reproductive phase transition of meristem.located in extracell…	-3.40272	-3.14419	-2.17843
Expansin	JC_C100022065	0.492958	39.4118	11.899		0.282258	60	3	AT1G69530.2 | Symbols: ATEXPA1, EXP1, AT-EXP1, ATEXP1, ATHEXP ALPHA 1.2, EXPA1| expansin A1 |Member of Alpha-Expansin Gene Family. Naming convention from the Expansin Working Group (Kende et al, Plant Mol Bio). Involved in the formation of nematode-induced syncytia in roots of Arabidopsis thaliana.	1.78876	2.05726	1.70627
	JC_C100003324	0.00519288	2.38947	0.507463		0.00282714	1.57798	0.460526	AT3G15370.1 | Symbols: ATEXPA12, EXP12, ATEXP12, ATHEXP ALPHA 1.24, EXPA12 |expansin 12 |member of Alpha-Expansin Gene Family. Naming convention from the Expansin Working Group (Kende et al, 2004. Plant Mol Bio).Involved in plant-type cell wall loosening, plant-type cell wall organization, unidimensional cell growth	--	--	--
	JC_C100005919	2.59941	0.524907	0.756542		2.91525	0.344882	0.760042	AT4G38210.1 | Symbols: ATEXPA20, EXP20, ATEXP20, ATHEXP ALPHA 1.23, EXPA20 |expansin A20 |expansin -like protein. Naming convention from the Expansin Working Group (Kende et al, 2004. Plant Mol Bio). Involved in the formation of nematode-induced syncytia in roots of Arabidopsis thaliana.located in extracellular region	--	--	--
	JC_C100024658	3.83742	8.36473	15.4574		4.81887	0.896184	8.96125	AT1G65680.1 | Symbols: ATEXPB2, EXPB2, ATHEXP BETA 1.4 | expansin B2;involved in plant-type cell wall loosening, plant-type cell wall modification involved in multidimensional cell growth, unidimensional cell growth; located in endomembrane system, extracellular region;expressed in root	--	--	--
	JC_C100007573	8.28353	0.529997	1.09975		5.09565	0.785751	0.270009	AT4G28250.1 | Symbols: ATEXPB3, EXPB3, ATHEXP BETA 1.6 | expansin B3 | putative beta-expansin/allergen protein. Naming convention from the Expansin Working Group (Kende et al, 2004. Plant Mol Bio). Involved in the formation of nematode-induced syncytia in roots of Arabidopsis thaliana.involved in plant-type cell wall loosening, plant-type cell wall organization, sexual reproduction, syncytium for…	-1.96676	-0.215044	-1.51659
	JC_C100008042	0.802211	2.07557	7.37284		0.0102988	3.95636	7.3074	AT4G17030.1 | Symbols: ATEXLB1, EXPR, AT-EXPR, ATEXPR1, ATHEXP BETA 3.1, EXLB1| expansin-like B1 | Encodes EXLB1 (expansin-like B1), a member of the expansin family.involvedin plant-type cell wall loosening, sexual reproduction, unidimensional cell growth	0.286338	-1.33385	1.80135
	JC_C100010504	0.31984	2.31159	18.5163		0.171801	1.55596	30.0571	AT4G17030.1 | Symbols: ATEXLB1, EXPR, AT-EXPR, ATEXPR1, ATHEXP BETA 3.1, EXLB1| expansin-like B1 | Encodes EXLB1 (expansin-like B1), a member of the expansin family.involvedin plant-type cell wall loosening, sexual reproduction, unidimensional cell growth	0.286338	-1.33385	1.80135
Xylanase	JC_C100022420	0.236559	1.14563	1.00577		0.39548	0.025	0.0142276	AT1G58370.1 | Symbols: RXF12, ATXYN1 | glycosyl hydrolase family 10 protein /carbohydrate-binding domain-containing protein |Encodes a protein with xylanase activity.involved in carbohydrate metabolic process, glucuronoxylan metabolic process, xylan biosynthetic process;located in cell wall, extracellular region	--	--	--
	JC_C100012688	2.84349	3371.76	0.849924		1.23585	6.01429	2.17143	AT4G33840.1 | Symbols: | Glycosyl hydrolase family 10 protein |FUNCTIONS IN: cation binding, hydrolase activity, hydrolyzing O-glycosyl compounds, catalytic activity; INVOLVED IN: carbohydrate metabolic process; LOCATED IN: endomembrane system; involved in carbohydrate metabolic process.located in extracellular region	--	--	--
	JC_C100006908	0.363465	0.570048	158.788		0.226087	1.40571	30.2857	AT4G38650.1 | Symbols: | Glycosyl hydrolase family 10 protein |FUNCTIONS IN: cation binding, hydrolase activity, hydrolyzing O-glycosyl compounds, catalytic activity; INVOLVED IN: carbohydrate metabolic process; LOCATED IN: endomembrane system;	--	--	--
Xyloglucan endotransglucosylase/hydrolase	JC_C100012396	6.14286	0.254374	0.600798		5.44471	0.176285	0.243515	AT2G36870.1 | Symbols: XTH32 | xyloglucan endotransglucosylase/hydrolase 32 |involved in cell wall biogenesis, cell wall macromolecule catabolic process;located in apoplast, cell wall, extracellular region	--	--	--
	JC_C100006960	5.21572	0.417952	0.333044		1.23836	0.565301	0.429669	AT4G03210.1 | Symbols: XTH9 | xyloglucan endotransglucosylase/hydrolase 9 |encodes a member of xyloglucan endotransglucosylase/hydrolases (XTHs) that catalyze the cleavage and molecular grafting of xyloglucan chains function in loosening and rearrangement of the cell wall. Gene is expressed in shoot apex region, flower buds, flower stalks and internodes bearing flowers.involved in carbohydrate me…	0.844899	-0.473016	1.0685
	JC_C100006279	0.797235	2.29639	0.276353		0.929678	12.3524	0.80616	AT4G25810.1 | Symbols: XTR6, XTH23 | xyloglucan endotransglycosylase 6 |involved carbohydrate metabolic process, cellular glucan metabolic process;located in Golgi apparatus, apoplast, cell wall, extracellular region	5.6805	3.1757	4.63455
	JC_C100006276	1.11465	3.17544	0.780285		0.509582	7.46167	0.888938	AT4G25810.1 | Symbols: XTR6, XTH23 | xyloglucan endotransglycosylase 6 |involved in carbohydrate metabolic process, cellular glucan metabolic process.located in Golgi apparatus, apoplast, cell wall, extracellular region	5.6805	3.1757	4.63455
	JC_C100002167	0.00988701	1.94203	0.0202381		0.121107	8.02857	0.0110759	AT4G14130.1 | Symbols: XTR7, XTH15 | xyloglucan endotransglucosylase/hydrolase 15 |invlved in carbohydrate metabolic process, cellular glucan metabolic process;located in apoplast, cell wall, extracellular region	-1.7633	-1.48173	-2.01535
Other transcription factors	JC_C100025656	2.80412	0.355589	1.25229		3.05829	0.515804	2.20954	AT1G19220.1 | Symbols: ARF19, IAA22, ARF11 | auxin response factor 19 |Involved in actin nucleation, cell adhesion, cell wall organization, lateral root development, lateral root formation, leaf development, regulation of transcription, DNA-dependent, response to auxin stimulus, response to brassinosteroid stimulus, response to cyclopentenone, response to ethylene stimulus, response to hormone st…
	JC_C100021186	1.01367	0.791418	0.382047		2.88818	0.356707	0.457479	AT5G60450.1 | Symbols: ARF4 | auxin response factor 4 |Encodes a member of the ARF family of transcription factors which mediate auxin responses. Involved in Encodes a member of the ARF family of transcription factors which mediate auxin responses. Located in nucleus.
	JC_C100001513	1.25292	0.64696	0.43495		1.97697	0.928571	0.885844	AT1G19220.1 | Symbols: ARF19, IAA22, ARF11 | auxin response factor 19 |Involved in actin nucleation, cell adhesion, cell wall organization, lateral root development, lateral root formation, leaf development, regulation of transcription, DNA-dependent, response to auxin stimulus, response to brassinosteroid stimulus, response to cyclopentenone, response to ethylene stimulus, response to hormone st…
	JC_C100024386	0.415331	1.9971	1.13439		0.522195	1.23283	1.37619	AT2G46870.1 | Symbols: NGA1 | AP2/B3-like transcriptional factor family protein |Involved in flower development, leaf development, regulation of transcription, DNA-dependent, located in nucleus.
	JC_C100022393	1.30206	0.940061	6.05127		0.652562	1.07685	4.06129	AT5G65640.1 | Symbols: bHLH093 | beta HLH protein 93 |beta HLH protein 93 (bHLH093); FUNCTIONS IN: DNA binding, sequence-specific DNA binding transcription factor activity; INVOLVED IN: regulation of transcription; LOCATED IN: nucleus;
	JC_C100019039	3.08638	0.878805	0.715596		5.66197	0.499112	0.800979	AT1G09530.2 | Symbols: PIF3, POC1, PAP3 | phytochrome interacting factor 3 |Transcription factor interacting with photoreceptors phyA and phyB. Involved in circadian rhythm, de-etiolation, gibberellic acid mediated signaling pathway, gravitropism, positive regulation of anthocyanin metabolic process, red or far-red light signaling pathway, regulation of transcription, DNA-dependent, response to r…
	JC_C100012032	0.611073	1.24577	2.28527		0.259639	4.45402	1.36504	AT2G42280.1 | Symbols: | basic helix-loop-helix (bHLH) DNA-binding superfamily protein |basic helix-loop-helix (bHLH) DNA-binding superfamily protein; FUNCTIONS IN: DNA binding, sequence-specific DNA binding transcription factor activity; INVOLVED IN: regulation of transcription; LOCATED IN: nucleus;
	JC_C100021815	1.49194	1.84404	0.415058		0.768446	1.84773	0.258683	AT3G30530.1 | Symbols: ATBZIP42, bZIP42 | basic leucine-zipper 42 |basic leucine-zipper 42 (bZIP42); FUNCTIONS IN: DNA binding, protein homodimerization activity, protein heterodimerization activity, sequence-specific DNA binding transcription factor activity; INVOLVED IN: regulation of transcription, DNA-dependent; located in nucleus.
	JC_C100018879	0.65237	4.28185	2.23815		0.380435	5.27344	1.35201	AT5G28770.2 | Symbols: BZO2H3 | bZIP transcription factor family protein |bZIP protein BZO2H3 mRNA, partial cds.involved in cellular response to abscisic acid stimulus, cellular response to glucose stimulus, endoplasmic reticulum unfolded protein response, regulation of transcription, DNA-dependent, response to xenobiotic stimulus	-0.893726	-1.14403	-1.55815
	JC_C100011409	1.27151	0.351994	0.484444		1.60471	0.474099	0.327113	AT3G50410.1 | Symbols: OBP1 | OBF binding protein 1 |Involved in cell wall modification, positive regulation of cell cycle, positive regulation of transcription, DNA-dependent, regulation of transcription, DNA-dependent, response to auxin stimulus, response to salicylic acid stimulus, located in nucleus.
	JC_C100005459	0.263063	5.9593	2.12871		0.663313	2.39844	2.21116	AT2G37430.1 | Symbols: | C2H2 and C2HC zinc fingers superfamily protein |C2H2 and C2HC zinc fingers superfamily protein; FUNCTIONS IN: sequence-specific DNA binding transcription factor activity, zinc ion binding, nucleic acid binding; INVOLVED IN: response to chitin, regulation of transcription; LOCATED IN: intracellular;
	JC_C100000146	2.65272	0.67214	0.737309		1.86809	0.294701	0.586849	AT1G08290.1 | Symbols: WIP3 | WIP domain protein 3 |Involved in regulation of transcription, DNA-dependent, located in intracellular, nucleus.
	JC_C100015843	0.750988	0.675729	1.94349		0.864058	1.32112	2.43583	AT1G30460.1 | Symbols: CPSF30, ATCPSF30 | cleavage and polyadenylation specificity factor 30 |Encodes AtCPSF30, the 30-KDa subunit of cleavage and polyadenylation specificity factor. Involved in RNA processing, mRNA polyadenylation, mRNA processing, mitotic cell cycle, regulation of mRNA polyadenylation, response to oxidative stress, located in nucleus.
	JC_C100013870	1.06276	0.824346	0.285714		1.46747	0.707012	0.536188	AT2G02160.1 | Symbols: | CCCH-type zinc finger family protein |CCCH-type zinc finger family protein; FUNCTIONS IN: zinc ion binding, nucleic acid binding; INVOLVED IN: biological_process unknown; LOCATED IN: cellular_component unknown;
	JC_C100014699	2.3416	0.655772	0.258044		2.86703	0.519421	0.878858	AT4G14770.1 | Symbols: TCX2, ATTCX2 | TESMIN/TSO1-like CXC 2 |TESMIN/TSO1-like CXC 2 (TCX2); FUNCTIONS IN: sequence-specific DNA binding transcription factor activity; INVOLVED IN: regulation of transcription; LOCATED IN: chloroplast;
	JC_C100006855	1.34355	0.837897	0.392714		1.93759	0.41102	0.985287	AT2G21060.1 | Symbols: ATGRP2B, ATCSP4, GRP2B | glycine-rich protein 2B |Involved in embryo development, fruit development, response to cold, located in cytosol, nucleus.
	JC_C100025448	1.80301	0.962777	0.730126		2.04812	0.830424	0.628383	AT2G25620.1 | Symbols: AtDBP1, DBP1 | DNA-binding protein phosphatase 1 |Encodes DBP1, a member of the DBP factors (DNA-binding protein phosphatases) featuring sequence-specific DNA-binding and protein phosphatase activity. Involved in protein dephosphorylation, regulation of defense response to virus, located in cytoplasm, cytosol, nucleus.
	JC_C100026088	0.541092	1.64247	1.31532		0.300053	1.6407	1.13895	AT5G47220.1 | Symbols: ATERF2, ATERF-2, ERF2 | ethylene responsive element binding factor 2 |Encodes a member of the ERF (ethylene response factor) subfamily B-3 of ERF/AP2 transcription factor family (ATERF-2). Involved in ethylene biosynthetic process, ethylene mediated signaling pathway, induced systemic resistance, jasmonic acid mediated signaling pathway, intracellular signal transduction, p…
	JC_C100026072	0.583213	2.7343	0.990335		0.788035	3.08324	0.595283	AT1G28360.1 | Symbols: ERF12, ATERF12 | ERF domain protein 12 |Involved in encodes a member of the ERF (ethylene response factor) subfamily B-1 of ERF/AP2 transcription factor family (ERF12). Located in nucleus.
	JC_C100024697	1.32856	0.855621	0.335286		6.31304	0.321429	0.492537	AT2G44840.1 | Symbols: ATERF13, EREBP, ERF13 | ethylene-responsive element binding factor 13 |encodes a member of the ERF (ethylene response factor) subfamily B-3 of ERF/AP2 transcription factor family. Involved in abscisic acid mediated signaling pathway, ethylene mediated signaling pathway, hyperosmotic salinity response, intracellular signal transduction, jasmonic acid mediated signaling pathw…
	JC_C100018496	0.188373	1.16362	2.88339		0.195412	5.24592	2.07735	AT5G51190.1 | Symbols: | Integrase-type DNA-binding superfamily protein |encodes a member of the ERF (ethylene response factor) subfamily B-3 of ERF/AP2 transcription factor family.Involved in intracellular signal transduction, regulation of transcription, DNA-dependent, respiratory burst involved in defense response, response to chitin, response to mechanical stimulus, response to wounding,locat…
	JC_C100013533	1.86581	0.503625	0.484804		3.27562	0.72028	0.94292	AT5G11590.1 | Symbols: TINY2 | Integrase-type DNA-binding superfamily protein |encodes a member of the DREB subfamily A-4 of ERF/AP2 transcription factor family.Involved in positive regulation of transcription, DNA-dependent, regulation of transcription, DNA-dependent, located in nucleus.
	JC_C100010217	0.451182	1.66597	3.10715		0.318417	3.17987	1.04479	AT3G16770.1 | Symbols: RAP2.3, ATEBP, ERF72, EBP | ethylene-responsive element binding protein |Encodes a member of the ERF (ethylene response factor) subfamily B-2 of the plant specific ERF/AP2 transcription factor family (RAP2.3).Involved in cell death, ethylene mediated signaling pathway, heat acclimation, positive regulation of transcription, DNA-dependent, regulation of transcription, DNA-de…
	JC_C100009104	0.220126	6.7	13.1188		0.172142	5.84314	8.69106	AT5G50080.1 | Symbols: ERF110 | ethylene response factor 110 |encodes a member of the ERF (ethylene response factor) subfamily B-4 of ERF/AP2 transcription factor family.Involved in positive regulation of transcription, DNA-dependent, regulation of timing of transition from vegetative to reproductive phase, regulation of transcription, DNA-dependent, located in nucleus.
	JC_C100007932	0.6401	4.95089	2.72332		0.179967	4.27241	2.1138	AT4G17500.1 | Symbols: ATERF-1, ERF-1 | ethylene responsive element binding factor 1 | Encodes a member of the ERF (ethylene response factor) subfamily B-3 of ERF/AP2 transcription factor family (ATERF-1). Involved in abscisic acid mediated signaling pathway, ethylene mediated signaling pathway, hyperosmotic salinity response, intracellular signal transduction, positive regulation of transcriptio…
	JC_C100007688	1.08273	3.11235	1.07415		11.9894	2.70429	0.842342	AT2G20880.1 | Symbols: | Integrase-type DNA-binding superfamily protein |Encodes ERF53, a drought-induced transcription factor. Belongs to the AP2/ERF superfamily, and has a highly conserved AP2 domain,Involved in regulation of response to water deprivation, regulation of transcription, DNA-dependent, response to salt stress, located in cytoplasm, nucleus.
	JC_C100011880	1.29032	0.917127	0.437566		1.01117	0.815287	0.464821	AT2G27110.2 | Symbols: FRS3 | FAR1-related sequence 3 |FAR1-related sequence 3 (FRS3); FUNCTIONS IN: zinc ion binding; INVOLVED IN: response to red or far red light; LOCATED IN: cellular_component unknown
	JC_C100007115	2.00275	0.702231	0.520231		3.01567	0.322207	0.813346	AT1G32240.1 | Symbols: KAN2 | Homeodomain-like superfamily protein |Encodes a member of the KANADI family of putative transcription factors.Involved in carpel development, embryo development ending in seed dormancy, ovule development, polarity specification of adaxial/abaxial axis, regulation of transcription, DNA-dependent, response to abscisic acid stimulus, seed dormancy process, seed germinat…
	JC_C100013984	2.1694	0.523007	0.410192		3.80645	0.460606	0.380058	AT1G14920.1 | Symbols: GAI, RGA2 | GRAS family transcription factor family protein |Similar to a putative transcription factor and transcriptional coactivators.Involved in floral organ morphogenesis, gibberellic acid mediated signaling pathway, hyperosmotic salinity response, jasmonic acid mediated signaling pathway, negative regulation of gibberellic acid mediated signaling pathway, negative reg…
	JC_C100000468	2.27214	0.840819	1.96243		2.08244	1.5409	1.15853	AT1G50420.1 | Symbols: SCL3, SCL-3 | scarecrow-like 3 |Encodes a scarecrow-like protein (SCL3) Putative transcription factors interacting with the gene product of VHA-B1 (vacuolar ATPase subunit B1; Involved in regulation of transcription, DNA-dependent, response to gibberellin stimulus, located in nucleus.
	JC_C100026232	2.06194	1.03479	1.17323		1.05774	1.1965	2.15671	AT3G01470.1 | Symbols: ATHB-1, ATHB1, HD-ZIP-1, HAT5, HB-1 | homeobox 1 |Encodes a homeodomain leucine zipper class I (HD-Zip I) transcriptional activator involved in leaf development.Involved in chlorophyll catabolic process, leaf morphogenesis, nitrate transport, positive regulation of transcription, DNA-dependent, regulation of transcription, DNA-dependent, response to blue light, response to …
	JC_C100009647	1.71632	1.14102	1.80299		1.36662	1.05642	2.43152	AT3G51880.2 | Symbols: HMGB1, NFD1 | high mobility group B1 |Encodes a protein belonging to the subgroup of HMGB (high mobility group B) proteins that have a distinctive DNA-binding motif, the HMG-box domain.Involved in chromatin assembly or disassembly, glucose catabolic process, located in chromatin, nucleus.
	JC_C100026890	1.32075	0.487097	0.632047		4	0.341463	0.838095	AT3G22830.1 | Symbols: AT-HSFA6B, HSFA6B | heat shock transcription factor A6B| member of Heat Stress Transcription Factor (Hsf) family.Involved in regulation of transcription, DNA-dependent, toxin catabolic process, located in nucleus.
	JC_C100022532	1.48679	0.470292	0.347875		2.42365	0.532384	0.670177	AT1G46264.1 | Symbols: AT-HSFB4, HSFB4, SCZ | heat shock transcription factor B4 |Encodes SCHIZORIZA, a member of Heat Shock Transcription Factor (Hsf) family. Functions as a nuclear factor regulating asymmetry of stem cell divisions,Involved in asymmetric cell division, regulation of transcription, DNA-dependent, response to heat, located in nucleus.
	JC_C100008826	0.534922	1.99523	1.49506		0.201358	1.58556	1.78768	AT2G41690.1 | Symbols: AT-HSFB3, HSFB3 | heat shock transcription factor B3 |member of Heat Stress Transcription Factor (Hsf) family. Involved in regulation of transcription, DNA-dependent, response to cadmium ion, toxin catabolic process, located in nucleus.
	JC_C100008191	0.429543	1.76048	9.80061		0.718149	2.48705	9.60389	AT3G02550.1 | Symbols: LBD41 | LOB domain-containing protein 41 |LOB domain-containing protein 41 (LBD41); Involved in regulation of hydrogen peroxide metabolic process, regulation of transcription, DNA-dependent, response to hypoxia, systemic acquired resistance, salicylic acid mediated signaling pathway, located in nucleus.
	JC_C100024017	1.7471	0.406713	0.846755		1.70389	0.427625	1.0945	AT1G01780.1 | Symbols: | GATA type zinc finger transcription factor family protein |Encodes a member of the Arabidopsis LIM proteins: a family of actin bundlers with distinct expression patterns.Involved in actin filament bundle assembly, cellular membrane fusion, located in cytoplasm.
	JC_C100022830	1.84174	0.421556	0.271554		1.50667	0.218247	0.611177	AT1G10200.1 | Symbols: WLIM1 | GATA type zinc finger transcription factor family protein |Encodes a member of the Arabidopsis LIM proteins: a family of actin bundlers with distinct expression patterns.Involved in actin filament bundle assembly, cellular membrane fusion, located in cytoplasm, plasma membrane.
	JC_C100012695	1.6784	0.544636	0.442345		2.20481	0.28016	0.380497	AT1G10200.1 | Symbols: WLIM1 | GATA type zinc finger transcription factor family protein |Encodes a member of the Arabidopsis LIM proteins: a family of actin bundlers with distinct expression patterns.Involved in actin filament bundle assembly, cellular membrane fusion, located in cytoplasm, plasma membrane.
	JC_C100024906	0.930233	0.303955	0.488675		0.963768	0.402036	0.16901	AT3G24500.1 | Symbols: MBF1C, ATMBF1C | multiprotein bridging factor 1C |One of three genes in A. thaliana encoding multiprotein bridging factor 1, a highly conserved transcriptional coactivator. Involved in ethylene mediated signaling pathway, positive regulation of transcription, DNA-dependent, protein folding, response to abscisic acid stimulus, response to endoplasmic reticulum stress, respon…
	JC_C100022865	0.565668	1.11503	0.426409		0.910464	0.678781	0.394006	AT5G67300.1 | Symbols: ATMYBR1, ATMYB44, MYBR1, MYB44 | myb domain protein r1 |Member of the R2R3 factor MYB gene family involved in mediating plant responses to a variety of abiotic stimiuli.Involved in defense response to bacterium, defense response to fungus, regulation of jasmonic acid mediated signaling pathway, regulation of salicylic acid mediated signaling pathway, regulation of transcrip…
	JC_C100021449	1.55067	2.68098	1.06215		0.935223	2.63141	1.47596	AT3G46130.1 | Symbols: ATMYB48, ATMYB48-3, MYB48 | myb domain protein 48 |Encodes a putative transcription factor (MYB48) that functions to regulate flavonol biosynthesis primarily in cotyledons.Involved in regulation of transcription, DNA-dependent, response to salicylic acid stimulus, located in nucleus.
	JC_C100010422	0.0830721	4.44118	13.8583		0.225322	7.21143	8.09494	AT3G06490.1 | Symbols: MYB108, AtMYB108, BOS1 | myb domain protein 108 |putative transcription factor MYB108 (MYB108) mRNA,involved in abscisic acid mediated signaling pathway, defense response by callose deposition, hyperosmotic salinity response, jasmonic acid biosynthetic process, jasmonic acid mediated signaling pathway, regulation of transcription, DNA-dependent, response to abscisic acid st…	--	--	--
	JC_C100014775	0.913978	1.73087	2.92625		0.0946202	5.15102	2.19318	AT3G23250.1 | Symbols: MYB15, ATY19, ATMYB15 | myb domain protein 15 |Member of the R2R3 factor gene family.involved in abscisic acid mediated signaling pathway, defense response by callose deposition, ethylene mediated signaling pathway, hyperosmotic salinity response, intracellular signal transduction, jasmonic acid biosynthetic process, jasmonic acid mediated signaling pathway, regulation of t…	3.76909	2.98752	2.05716
	JC_C100017510	0.265733	1.22106	1.19971		0.386823	5.88101	1.22283	AT5G67300.1 | Symbols: ATMYBR1, ATMYB44, MYBR1, MYB44 | myb domain protein r1 |Member of the R2R3 factor MYB gene family involved in mediating plant responses to a variety of abiotic stimiuli.	1.44513	1.36959	0.679793
	JC_C100007356	0.391765	3.71579	6.31683		0.0335899	5.84314	2.88608	AT1G68320.1 | Symbols: MYB62, AtMYB62, BW62B, BW62C | myb domain protein 62 |putative transcription factor: R2R3-MYB transcription family. Involved in regulation of phosphate starvation responses and gibberellic acid biosynthesis.Involved in cellular response to phosphate starvation, determination of bilateral symmetry, gibberellin biosynthetic process, meristem initiation, polarity specification…
	JC_C100020608	1.10063	1.62431	0.427838		1.86792	0.582857	0.460526	AT5G49620.1 | Symbols: AtMYB78, MYB78 | myb domain protein 78 |regulation of transcription, DNA-dependent, response to abscisic acid stimulus, response to salt stress	--	--	--
	JC_C100022535	2.09543	0.50817	0.969735		2.66339	1.20404	1.28288	AT1G14350.2 | Symbols: FLP, MYB124 | Duplicated homeodomain-like superfamily protein |Encodes a putative MYB transcription factor involved in stomata development. Involved in guard cell differentiation, regulation of transcription, DNA-dependent, located in nucleus.
	JC_C100019037	4.35257	0.4285	0.381924		3.9913	0.264036	0.535193	AT1G09540.1 | Symbols: MYB61, ATMYB61 | myb domain protein 61 |Encodes putative transcription factor. Involved in brassinosteroid biosynthetic process, cell wall macromolecule metabolic process, regulation of stomatal movement, regulation of transcription, DNA-dependent, response to auxin stimulus, root development, seed coat development, vasculature development, xylem development, located in nuc…
	JC_C100025929	0.139668	1.55097	1.37574		0.231357	1.52714	1.27596	AT1G01380.1 | Symbols: ETC1 | Homeodomain-like superfamily protein |ETC1 is involved in trichome and root hair patterning in Arabidopsis.Involved in cell fate specification, epidermal cell differentiation, regulation of transcription, DNA-dependent, located in nucleus.
	JC_C100022538	1.19259	0.540851	0.686963		1.93617	0.527472	0.68601	AT1G69780.1 | Symbols: ATHB13 | Homeobox-leucine zipper protein family |Encodes a homeodomain leucine zipper class I (HD-Zip I) protein.The homologous homeodomain-leucine zipper transcription factors HaHB1 and AtHB13 confer tolerance to drought and salinity stresses via the induction of proteins that stabilize membranes.Ectopic expression of ATHB13 causes sugar dependent alterations of leaf shape…	--	--	--
	JC_C100007354	0.367612	1.36866	0.833267		0.550926	1.43162	0.791914	AT3G18400.1 | Symbols: anac058, NAC058 | NAC domain containing protein 58 |NAC domain containing protein 58 (NAC058); FUNCTIONS IN: sequence-specific DNA binding transcription factor activity; INVOLVED IN: multicellular organismal development, regulation of transcription; LOCATED IN: cellular_component unknown;
	JC_C100000916	0.65373	2.03958	5.55968		0.317659	7.72121	3.11462	AT3G04070.1 | Symbols: anac047, NAC047 | NAC domain containing protein 47 |
	JC_C100011558	0.722507	3.44459	0.609562		1.12701	3.71565	0.923009	AT3G04070.1 | Symbols: anac047, NAC047 | NAC domain containing protein 47 | NAC domain containing protein 47 (NAC047); FUNCTIONS IN: sequence-specific DNA binding transcription factor activity; INVOLVED IN: multicellular organismal development, regulation of transcription; LOCATED IN: cellular_component unknown;
	JC_C100000601	0.495292	3.94118	2.71471		0.264126	70.2857	6	AT1G01720.1 | Symbols: ATAF1, ANAC002 | NAC (No Apical Meristem) domain transcriptional regulator superfamily protein |Belongs to a large family of putative transcriptional activators with NAC domain. Transcript level increases in response to wounding and abscisic acid. ATAF1 attentuates ABA signaling and sythesis. Mutants are hyposensitive to ABA.involved in hyperosmotic salinity response, jasmo…	--	--	--
	JC_C100022581	1.09539	2.9679	8.11812		0.358902	21.3785	2.31308	AT1G69490.1 | Symbols: NAP, ANAC029, ATNAP | NAC-like, activated by AP3/PI |Encodes a member of the NAC transcription factor gene family.Involved in flower development, innate immune response, leaf senescence, multicellular organismal development, multidimensional cell growth, regulation of transcription, DNA-dependent, response to bacterium, located in nucleus
	JC_C100032733	1.24142	1.23792	0.225643		0.935419	1.0516	0.40678	AT2G47810.1 | Symbols: NF-YB5 | nuclear factor Y, subunit B5 |"nuclear factor Y, subunit B5" (NF-YB5); FUNCTIONS IN: sequence-specific DNA binding transcription factor activity; INVOLVED IN: regulation of transcription, DNA-dependent; LOCATED IN: nucleus, intracellular;
	JC_C100004490	0.846877	1.15311	3.77528		0.345859	4.82353	1.8442	AT4G17900.1 | Symbols: | PLATZ transcription factor family protein |PLATZ transcription factor family protein;Involved in biological_process, located in mitochondrion.
	JC_C100017825	2.68969	0.233164	1.64973		2.72581	0.181505	0.860558	AT5G67480.1 | Symbols: BT4, ATBT4 | BTB and TAZ domain protein 4 |BTB and TAZ domain protein. Involved in floral organ abscission, flower morphogenesis, proximal/distal pattern formation, regulation of transcription, DNA-dependent, response to auxin stimulus, response to gibberellin stimulus, response to hydrogen peroxide, response to jasmonic acid stimulus, response to salicylic acid stimulus, r…
	JC_C100025115	1.73633	1.52873	0.345624		0.895755	0.81936	0.416693	AT5G20900.1 | Symbols: JAZ12, TIFY3B | jasmonate-zim-domain protein 12 |jasmonate-zim-domain protein 12 (JAZ12); FUNCTIONS IN: protein binding; INVOLVED IN: biological_process unknown; LOCATED IN: cellular_component unknown;
	JC_C100025085	0.661194	2.93949	0.424		0.450679	1.86513	0.689691	AT1G74950.1 | Symbols: JAZ2, TIFY10B | TIFY domain/Divergent CCT motif family protein |Involved in abscisic acid mediated signaling pathway, hyperosmotic salinity response, jasmonic acid biosynthetic process, jasmonic acid mediated signaling pathway, negative regulation of programmed cell death, protein targeting to membrane, regulation of plant-type hypersensitive response, response to auxin sti…
	JC_C100016056	2.59348	0.654515	0.536909		1.56102	0.589062	0.413043	AT1G16070.1 | Symbols: AtTLP8, TLP8 | tubby like protein 8 |Member of TLP family. Involved in regulation of transcription, DNA-dependent, response to fungus, stamen development, located in cytosol, nucleus.
	JC_C100025913	0.528826	1.36485	3.32378		0.181152	3.05188	1.86758	AT1G62300.1 | Symbols: WRKY6, ATWRKY6 | WRKY family transcription factor |Encodes a transcription factor WRKY6. Regulates Phosphate1 (Pho1) expression in response to low phosphate (Pi) stress.Involved in amino acid import, cellular response to boron-containing substance deprivation, cellular response to phosphate starvation, intracellular signal transduction, negative regulation of transcription,…
	JC_C100007831	0.518396	1.64669	1.81556		0.555729	3.29613	3.08768	AT2G03340.1 | Symbols: WRKY3 | WRKY DNA-binding protein 3 |Encodes WRKY DNA-binding protein 3 (WRKY3).Involved in regulation of transcription, DNA-dependent, located in nucleus.
	JC_C100003904	0.160183	10.3605	0.585185		0.265599	2.5614	1.44304	AT3G56400.1 | Symbols: WRKY70, ATWRKY70 | WRKY DNA-binding protein 70 |member of WRKY Transcription Factor; Group III. Function as activator of SA-dependent defense genes and a repressor of JA-regulated genes. Involved in MAPK cascade, cellular membrane fusion, defense response to bacterium, defense response to fungus, defense response, incompatible interaction, detection of biotic stimulus, indu…
Protein kinase	JC_C100011943	2.25557	0.619872	0.260264		4.0334	0.286931	0.249923	AT3G12610.1 | Symbols: DRT100 | Leucine-rich repeat (LRR) family protein |Plays role in DNA-damage repair/toleration. Partially complements RecA- phenotypes.involved in UV protection, response to UV, response to drug, signal transduction
	JC_C100017858	2.09862	0.361667	0.913615		3.74371	0.682209	0.805136	AT5G65700.2 | Symbols: BAM1 | Leucine-rich receptor-like protein kinase family protein | Encodes a CLAVATA1-related receptor kinase-like protein required for both shoot and flower meristem function. Very similar to BAM2,with more than 85% a.a. identity. It has a broad expression pattern and is involved in vascular strand development in the leaf, control of leaf shape, size and symmetry, male game…
	JC_C100030864	1.86157	0.838457	0.534171		3.57093	0.458965	0.681489	AT4G29240.1 | Symbols: | Leucine-rich repeat (LRR) family protein |INVOLVED IN: biological_process unknown; LOCATED IN: endomembrane system;
	JC_C100022409	2.91202	0.679438	0.431201		3.06829	0.430245	0.794884	AT5G49660.1 | Symbols: | Leucine-rich repeat transmembrane protein kinase family protein |The gene encodes receptorlike kinase (RLK). Involved in the maintenance organization of cell files or cell morphology in conductive elements.
	JC_C100022947	3.01129	0.663866	0.574671		3.03226	0.564733	0.77808	AT4G28650.1 | Symbols: | Leucine-rich repeat transmembrane protein kinase family protein |FUNCTIONS IN: protein serine/threonine kinase activity, protein kinase activity, ATP binding; INVOLVED IN: transmembrane receptor protein tyrosine kinase signaling pathway, protein amino acid phosphorylation; LOCATED IN: endomembrane system; EXPRESSED IN: hypocotyl, root, guard cell;
	JC_C100015390	1.93214	0.564858	0.707379		2.70545	0.924	0.838018	AT2G01950.1 | Symbols: VH1, BRL2 | BRI1-like 2 |Encodes a leucine rich repeat receptor kinase and associated with provascular/procambial cells. Similar to BRI, brassinosteroid receptor protein.
	JC_C100013226	2.06818	0.595483	0.505219		2.62284	0.767918	1.24782	AT2G16250.1 | Symbols: | Leucine-rich repeat protein kinase family protein |FUNCTIONS IN: protein serine/threonine kinase activity, protein kinase activity, ATP binding; INVOLVED IN: transmembrane receptor protein tyrosine kinase signaling pathway, protein amino acid phosphorylation; LOCATED IN: plasma membrane, plant-type cell wall;
	JC_C100008362	2.08298	0.609097	0.586946		2.47081	0.973154	1.16679	AT3G46920.1 | Symbols: | Protein kinase superfamily protein with octicosapeptide/Phox/Bem1p domain |FUNCTIONS IN: protein serine/threonine/tyrosine kinase activity, protein kinase activity; INVOLVED IN: protein amino acid phosphorylation; LOCATED IN: chloroplast;
	JC_C100011019	2.62311	0.699243	1.02419		2.23342	1.27532	1.13502	AT4G35780.1 | Symbols: | ACT-like protein tyrosine kinase family protein |FUNCTIONS IN: protein serine/threonine/tyrosine kinase activity, protein kinase activity; INVOLVED IN: protein amino acid phosphorylation, metabolic process;
	JC_C100021906	2.33675	0.351711	2.86788		1.93412	0.531313	2.05405	AT5G50180.1 | Symbols: | Protein kinase superfamily protein |FUNCTIONS IN: protein serine/threonine/tyrosine kinase activity, kinase activity; INVOLVED IN: protein amino acid phosphorylation;
	JC_C100001054	1.11142	2.72754	0.910233		2.82056	2.89096	1.82874	AT3G10660.1 | Symbols: CPK2, ATCPK2 | calmodulin-domain protein kinase cdpk isoform 2 |predicted to encode calcium-dependent protein kinase and is localized to the ER. Protein is myristoylated in a cell-free extract. Changing the proposed myristoylated site, G residue in the amino terminal, to A prevented the meristoylation . The G to A mutation decreased AtCPK2 membrane association by approximat…
	JC_C100021408	1.48774	2.58679	1.07462		0.524693	1.91606	1.29995	AT3G45640.1 | Symbols: ATMPK3, MPK3, ATMAPK3 | mitogen-activated protein kinase 3 | Encodes a mitogen-activated kinase whose mRNA levels increase in response to touch, cold, salinity stress and chitin oligomers.Also functions in ovule development. Heterozygous MPK3 mutants in a homozygous MPK6 background are female sterile due to defects in integument development. MPK3 can be dephosphorylated by …
	JC_C100024415	0.620658	1.8621	1.13737		0.686586	1.91048	1.82313	AT1G01140.1 | Symbols: CIPK9, SnRK3.12, PKS6 | CBL-interacting protein kinase 9|Encodes a CBL-interacting protein kinase with similarity to SOS2
	JC_C100004670	0.915567	2.97099	1.24925		1.38855	1.89425	1.47919	AT2G17220.2 | Symbols: | Protein kinase superfamily protein | Encodes a putative serine/threonine-specific protein kinase kin3. Protein is N-myristoylated.involved in cellular response to nitrogen starvation, defense response to fungus, innate immune response, negative regulation of defense response, protein phosphorylation, regulation of defense response, response to chitin, salicylic acid biosy…
	JC_C100020673	0.380608	2.65806	2.65937		0.320611	1.41616	2.40183	AT3G55950.1 | Symbols: CCR3, ATCRR3 | CRINKLY4 related 3 |FUNCTIONS IN: kinase activity; INVOLVED IN: protein amino acid phosphorylation; LOCATED IN: endomembrane system
	JC_C100017694	1.63122	0.974897	1.91486		1.52759	1.74224	1.95067	AT5G66880.1 | Symbols: SNRK2-3, SNRK2.3, SRK2I | sucrose nonfermenting 1(SNF1)-related protein kinase 2.3 |encodes a member of SNF1-related protein kinases (SnRK2) whose activity is activated by ionic (salt) and non-ionic (mannitol) osmotic stress. Enzyme involved in the ABA signaling during seed germination, dormancy and seedling growth.
	JC_C100006493	0.469645	1.87219	0.684427		0.527765	1.1414	1.41239	AT2G26980.3 | Symbols: CIPK3 | CBL-interacting protein kinase 3 |encodes a serine-threonine protein kinase whose expression increases in response to abscisic acid, cold, drought, high salt, and wounding conditions. The gene is expressed in developing seeds and seedlings. Lines carrying a T-DNA insertions have reduced germination efficiency and expression of cold, high-salt, and abscisic acid mark…
	JC_C100009026	0.471584	1.28855	1.89635		0.323915	2.06204	1.7044	AT3G21630.1 | Symbols: CERK1, LYSM RLK1 | chitin elicitor receptor kinase 1 | LysM receptor-like kinase. Essential in the perception and transduction of the chitin oligosaccharide elicitor. Involved in chitin-mediated plant innate immunity. Located in the plasma membrane.has intracellular signal transduction
	JC_C100033350	1.69556	0.325046	0.0751708		353.3	0.254464	0.302768	AT1G64210.1 | Symbols: | Leucine-rich repeat protein kinase family protein |FUNCTIONS IN: protein serine/threonine kinase activity, kinase activity, ATP binding; INVOLVED IN: transmembrane receptor protein tyrosine kinase signaling pathway, protein amino acid phosphorylation; LOCATED IN: mitochondrion; EXPRESSED IN: flower;
	JC_C100021598	1.23284	0.386897	1.42976		4.44783	0.185399	1.34128	AT4G26540.1 | Symbols: | Leucine-rich repeat receptor-like protein kinase family protein |FUNCTIONS IN: kinase activity; INVOLVED IN: protein amino acid phosphorylation; LOCATED IN: plasma membrane; EXPRESSED IN: inflorescence meristem;
	JC_C100014218	1.97607	0.440273	0.582117		1.38438	0.376563	1.63968	AT4G39400.1 | Symbols: BRI1, CBB2, DWF2, BIN1, ATBRI1 | Leucine-rich receptor-like protein kinase family protein |Encodes a plasma membrane localized leucine-rich repeat receptor kinase involved in brassinosteroid signal transduction. BRI1 ligand is brassinolide which binds at the extracellular domain. Binding results in phosphorylation of the kinase domain which activates the BRI1 protein leadin…
	JC_C100014824	1.6629	0.480286	0.213274		6.56787	0.143544	0.800228	AT3G26700.1 | Symbols: | Protein kinase superfamily protein,FUNCTIONS IN: protein serine/threonine kinase activity, protein kinase activity, kinase activity, ATP binding; INVOLVED IN: protein amino acid phosphorylation; LOCATED IN: plasma membrane;
	JC_C100022950	1.37096	1.03354	0.420582		0.599315	0.61989	0.114171	AT1G34300.1 | Symbols: | lectin protein kinase family protein |FUNCTIONS IN: in 6 functions; INVOLVED IN: protein amino acid phosphorylation, recognition of pollen; LOCATED IN: plasma membrane;
	JC_C100019428	1.37098	1.61557	0.272232		0.816347	0.842719	0.238391	AT5G54590.2 | Symbols: CRLK1 | Protein kinase superfamily protein |Splice variant At5g54590.2 encodes CRLK1 (440-amino acid in length) calcium/calmodulin-regulated receptor-like kinase crucial for cold tolerance. CRLK1 is Primarily localized in the plasma membrane.involved in protein phosphorylation, response to cold;located in plasma membrane;functions in ATP binding, calmodulin binding
* The genes based on alignment with Arabidopsis were selected. Red and green color gradients indicate an increase or decrease in fold change of transcript abundance, respectively.											0	1	2	3
** Microarray expression ratios probes significantly responsive to 150 mM NaCl in Arabidopsis roots,that expression ratio of treated:control based on log2 transformation.
*** The candidate genes in ABA signaling pathway response to salt stress.
Reference
Jiang Y, Deyholos MK (2006) Comprehensive transcriptional profiling of NaCl-stressed Arabidopsis roots reveals novel classes of responsive genes. BMC Plant Biol 6: 25.
