# Supplementary material for: Global Analysis of Gene Expression Profiles in Physic Nut (Jatropha curcas L.) Seedlings Exposed to Salt Stress
Source: PLoS One. 2014 May 16;9(5):e97878. doi: 10.1371/journal.pone.0097878 (PMC4023963; doi:10.1371/journal.pone.0097878)
Supplement: Table S8 — Salt responsive pathways related genes in leaves. (XLSX) [file pone.0097878.s008.xlsx]

## Sheet: Sheet1
Table S8.Salt responsive pathways related genes in physic nut leaves.*
		Expression ratio of salt to CK
Pathway	Gene identifier	L2h-1	L2d-1	L7d-1		L2h-2	L2d-2	L7d-2	AtBESTBLAST
Proline biosynthesis	JC_C100022037	1.21874	2.16949	2.65902		1.23355	2.51489	1.26583	AT5G62530.1 | Symbols: ALDH12A1, ATP5CDH, P5CDH | aldehyde dehydrogenase 12A1 | Encodes mitochondrial Delta-pyrroline-5- carboxylate dehydrogenase. Involved in the catabolism of proline to glutamate. Involved in protection from proline toxicity. Induced at pathogen infection sites. P5CDH and SRO5 (an overlapping gene in the sense orientation) generate 24-nt and 21-nt siRNAs, which together are co…
Raffinose synthase	JC_C100008745	1.40131	3.38372	19.999		0.118644	3.7093	2.64603	AT3G57520.1 | SIP2 encodes a raffinose-specific alpha-galactosidase that catalyzes the breakdown of raffinose into alpha-galatose and sucrose. This enzyme may function in unloading raffinose from the phloem as part of sink metabolism. Although it was originally predicted to act as a raffinose synthase (RS), that activity was not observed for recombinant SIP2.
	JC_C100008342	1.15668	0.663438	2.39007		0.240858	3.23301	2.72091	AT5G20250.4 | encodes a member of glycosyl hydrolase family 36.Other names: DARK INDUCIBLE 10, DIN10, RAFFINOSE SYNTHASE 6, RS6. Involved in response to cold, response to fructose stimulus, response to karrikin, response to oxidative stress, response to sucrose stimulus. Expression is induced within 3 hours of dark treatment, in senescing leaves and treatment with exogenous photosynthesis inhibit…
Seed late development stage related proteins	JC_C100033598	1.84003	1.28956	0.512451		2.3916	1.15549	0.783128	AT2G33690.1 | Symbols: | Late embryogenesis abundant protein, group 6 |
	JC_C100013430	8.13939	70.5882	9.79123		1.51515	50.5882	6.02857	AT5G38760.1 | Symbols: | Late embryogenesis abundant protein (LEA) family protein |involved in biological_process, carpel morphogenesis, sexual reproduction
	JC_C100004237	2	0.05	35.0286		30.303	0.802326	9.3	AT5G06760.1 | Symbols: LEA4-5 | Late Embryogenesis Abundant 4-5 |Encodes LEA4-5, a member of the Late Embryogenesis Abundant (LEA) proteins which typically accumulate in response to low water availability conditions imposed during development or by the environment. Most of the diverse set of LEA proteins can be grouped according to properties such as high hydrophilicity and high content of glycin…
	JC_C100006784	0.860768	0.914138	0.450296		0.182343	0.212957	0.122494	AT3G51810.1 | Symbols: ATEM1, GEA1, AT3, EM1 | Stress induced protein |Encodes a ABA-inducible protein that accumulates during seed maturation, in parallel with its corresponding mRNA but with a 3 d delay. During germination, AtEm1 protein undergoes two successive cleavages before being degraded. Both proteins are more stable than the corresponding mRNA. The gene can be activated by the basic leu…
	JC_C100027779	0.300505	60.5882	98.8571		0.138889	131.765	597.048	AT5G45860.1 | Symbols: PYL11, RCAR5 | PYR1-like 11 |
	JC_C100026505	0.861997	0.914714	2.60687		0.838482	1.10064	1.8314	AT5G35550.1 | Symbols: TT2, ATMYB123, MYB123, ATTT2 | Duplicated homeodomain-like superfamily protein |TT2 encodes a R2R3 MYB domain putative transcription factor that acts as a key determinant in the proanthocyanidin accumulation of developing seed. It is thought that a ternary complex composed of TT2, TT8 and TTG1 is necessary for correct expression of BAN in seed endothelium.
	JC_C100014320	1.9105	1.16505	1.9949		2.06291	2.50971	2.58374	AT5G17800.1 | Symbols: AtMYB56, MYB56 | myb domain protein 56 | Member of the R2R3 factor gene family.involved in regulation of transcription, DNA-dependent;functions in DNA binding
	JC_C100025551	1.13129	1.49745	1.80126		2.22522	0.782234	1.96205	AT4G29130.1 | Symbols: ATHXK1, GIN2, HXK1 | hexokinase 1 |Encodes a hexokinase (HXK1) in the plant glucose-signaling network. Functions as a glucose sensor to interrelate nutrient, light, and hormone signaling networks for controlling growth and development in response to the changing environment.
	JC_C100021533	1	30	7.87937		50.303	15.549	17.5857	AT5G50360.1 | Symbols: | unknown protein;
	JC_C100020723	1.87913	1.15138	3.96119		2.81082	2.65609	1.9044	AT1G53540.1 | Symbols: | HSP20-like chaperones superfamily protein |
	JC_C100016221	0.809524	4.41935	47.6124		1.62845	3.10991	3.20771	AT3G12580.1 | Symbols: HSP70, ATHSP70 | heat shock protein 70 |
	JC_C100007969	0.596491	0.993988	26.2071		0.958904	1.52681	20.6	AT4G25200.1 | Symbols: ATHSP23.6-MITO, HSP23.6-MITO | mitochondrion-localized small heat shock protein 23.6 |nuclear gene encoding mitochondrial
	JC_C100003275	1	1	26.1429		1	1	120.571	AT1G59860.1 | Symbols: | HSP20-like chaperones superfamily protein |involved in protein folding, protein oligomerization, response to heat, response to osmotic stress, response to salt stress
	JC_C100013501	0.243437	0.660194	6.88303		0.576132	1.10465	6.83429	AT2G25737.1 | Symbols: | Sulfite exporter TauE/SafE family protein |LOCATED IN: endomembrane system, integral to membrane;
	JC_C100007793	0.436283	0.723592	1.84378		1.34615	0.736638	4.15989	AT5G39090.1 | Symbols: | HXXXD-type acyl-transferase family protein |FUNCTIONS IN: transferase activity, transferring acyl groups other than amino-acyl groups, transferase activity; involved in proline transport;located in chloroplast
	JC_C100004734	0.904341	0.747573	5.63284		1.2383	1.38321	6.31837	AT3G23560.1 | Symbols: ALF5 | MATE efflux family protein |Member of the multidrug and toxic compound extrusion (MATE) family, protects roots from inhibitory compounds.involved in drug transmembrane transport, response to toxin, transmembrane transport
Aquaporine related genes	JC_C100012358	1.39168	5.89627	1.91166		1.63796	1.22894	2.5061	AT2G37170.1 | Symbols: PIP2B, PIP2;2 | plasma membrane intrinsic protein 2 |a member of the plasma membrane intrinsic protein subfamily PIP2. localizes to the plasma membrane and exhibits water transport activity in Xenopus oocyte. expressed specifically in the vascular bundles and protein level increases slightly during leaf dev;is down-regulated by salt stress;
	JC_C100005178	1.42011	0.475807	0.254521		0.953576	0.2876	0.40218	AT1G17810.1 | Symbols: BETA-TIP | beta-tonoplast intrinsic protein |
Oxidative stress related genes	JC_C100011161	2.54858	1.69097	1.72425		2.12451	1.60278	1.03001	AT5G23310.1 | Symbols: FSD3 | Fe superoxide dismutase 3 | Fe superoxide dismutase.involved in Fe superoxide dismutase.has protein binding, superoxide dismutase activity
	JC_C100011656	1.4968	0.691774	0.288137		0.629606	0.840211	0.13088	AT5G06290.1 | Symbols: 2-Cys Prx B, 2CPB | 2-cysteine peroxiredoxin B
	JC_C100026041	1.0284	1.91893	2.01319		0.874987	1.6122	2.26675	AT4G04950.1 | Symbols: | thioredoxin family protein |Encodes a monothiol glutaredoxin that is a critical component involved in ROS accumulation, auxin signaling, and temperature-dependent postembryonic growth in plants.located in cytoplasm, cytosol
	JC_C100022693	1.1592	0.493206	0.461236		1.32198	1.0047	0.470338	AT4G09010.1 | Symbols: APX4, TL29 | ascorbate peroxidase 4 |Encodes a thylakoid lumen protein that was initially believed to act as a microsomal ascorbate peroxidase APX4 but to date, no evidence of enzymatic activity has been found.
	JC_C100012600	1.43529	3.62464	1.87109		2.13911	1.36824	1.83864	AT1G19570.1 | Symbols: DHAR1, ATDHAR1, DHAR5 | dehydroascorbate reductase |Encodes a member of the dehydroascorbate reductase gene family. Critical for a mutualistic symbiosis between the host Arabidopsis and the root colonizing fungus Piriformospora indica.functions in copper ion binding.
	JC_C100019926	0.880454	0.790114	2.71235		1.25524	0.894506	2.53449	AT3G24170.3 | Symbols: ATGR1, GR1 | glutathione-disulfide reductase |involved in cell redox homeostasis, glutathione metabolic process, oxidation-reduction process, toxin catabolic process.located in cytoplasm, peroxisome
	JC_C100002108	0.638884	1.1489	2.93378		1.7213	1.03071	9.65891	AT1G78380.1 | Symbols: ATGSTU19, GST8, GSTU19 | glutathione S-transferase TAU 19 |Encodes a glutathione transferase that is a member of Tau GST gene family. Expression is induced by drought stress, oxidative stress, and high doses of auxin and cytokinin. naming convention according to Wagner et al. (2002) The expression of this gene is upregulated by herbicide safeners such as benoxacor and fencl…
	JC_C100032884	0.516283	0.514054	3.33618		1.36211	1.54253	3.80341	AT4G15480.1 | Symbols: UGT84A1 | UDP-Glycosyltransferase superfamily protein |Encodes a protein that might have sinapic acid:UDP-glucose glucosyltransferase activity.involved in flavonoid biosynthetic process, metabolic process, response to UV-B, response to sucrose stimulus
	JC_C100025615	0.453673	40	2.27193		1.43443	30.5882	445.771	AT3G10340.1 | Symbols: PAL4 | phenylalanine ammonia-lyase 4 |Encodes PAL4, a putative a phenylalanine ammonia-lyase. Arabidopsis has four PALs: AT2G37040 (PAL1), AT3G53260 (PAL2), AT5G04230 (PAL3) and AT3G10340 (PAL4).involved in L-phenylalanine catabolic process, biosynthetic process, glucuronoxylan metabolic process, xylan biosynthetic process.located in cytoplasm
	JC_C100013991	0.483121	0.653846	11.7586		1.22646	1.005	10.2514	AT5G08640.2 | Symbols: FLS1 | flavonol synthase 1 |Encodes a flavonol synthase that catalyzes formation of flavonols from dihydroflavonols. Co-expressed with CHI and CHS (qRT-PCR).
Ion transport	JC_C100012875	0.77512	0.677355	1.82356		0.675541	1.01973	2.66454	AT1G19910.1 | Symbols: AVA-P2, AVA-2PE, ATVHA-C2 | ATPase, F0/V0 complex, subunit C protein |involved in ATP hydrolysis coupled proton transport;contributes to proton-transporting ATPase activity, rotational mechanism;has ATPase activity, hydrogen ion transmembrane transporter activity;expressed in cultured plant cell, guard cell
	JC_C100002813	0.425384	0.625806	1.72855		0.431655	0.805447	1.13251	AT1G79610.1 | Symbols: ATNHX6, NHX6 | Na+/H+ antiporter 6 |Encodes an endosomal Na(+)/H(+) antiporter: AT1G54370 (NHX5), AT1G79610 (NHX6). Double knockout nhx5 nhx6 showed reduced growth, with smaller and fewer cells and increased sensitivity to salinity.
ABA signaling**	JC_C100011768	1.235	1	3.24776		1.84476	1.25243	1.81884	AT2G27150.2 | Symbols: AAO3, At-AO3, AOdelta, AtAAO3 | abscisic aldehyde oxidase 3|Encodes the aldehyde oxidase delta isoform catalyzing the final step in abscisic acid biosynthesis.
	JC_C100020622	0.676136	2	9.37143		0.402299	3.03922	2.01905	AT2G40340.1 | Symbols: DREB2C, AtERF48 | Integrase-type DNA-binding superfamily protein |Encodes a member of the DREB subfamily A-2 of ERF/AP2 transcription factor family. The protein contains one AP2 domain. There are eight members in this subfamily including DREB2A AND DREB2B that are involved in response to drought.involved in heat acclimation, regulation of transcription, DNA-dependent, respo…
	JC_C100019357	0.141317	1.36232	1.63845		1.19388	3.01667	15.8286	AT4G27410.2 | Symbols: RD26, ANAC072 | NAC (No Apical Meristem) domain transcriptional regulator superfamily protein |Encodes a NAC transcription factor induced in response to dessication. It is localized to the nucleus and acts as a transcriptional activator in ABA-mediated dehydration response.
	JC_C100001008	0.565039	0.922123	2.15886		1.34022	0.71461	2.1996	AT2G40950.1 | Symbols: BZIP17 | Basic-leucine zipper (bZIP) transcription factor family protein |bZIP17 appears to regulate transcription as part of a salt and osmotic stress response. zip17 mutants show enhanced inhibition of primary root elongation in response to NaCl. Several salt-responsive genes, such as ATHB-7 show a reduced transcriptional response to a salt treatment in zip17 mutant seedl…
	JC_C100017950	0.654762	0.565149	0.321655		1.58465	0.532362	0.23788	AT5G25610.1 | Symbols: RD22, ATRD22 | BURP domain-containing protein |responsive to dehydration 22 (RD22) mediated by ABA;involved in response to abscisic acid stimulus, response to cold, response to desiccation, response to salt stress
	JC_C100001845	0.294118	1	12.1		1	12.1	3.5	AT3G14440.1 | Symbols: NCED3, ATNCED3, STO1, SIS7 | nine-cis-epoxycarotenoid dioxygenase 3 |Encodes 9-cis-epoxycarotenoid dioxygenase, a key enzyme in the biosynthesis of abscisic acid. Regulated in response to drought and salinity. Expressed in roots, flowers and seeds. Localized to the chloroplast stroma and thylakoid membrane.
	JC_C100008260	1.04613	0.879606	1.35822		0.83667	0.256977	0.977949	AT4G34000.2 | Symbols: ABF3, DPBF5 | abscisic acid responsive elements-binding factor 3 |Encodes an ABA-responsive element-binding protein with similarity to transcription factors that is expressed in response to stress and abscisic acid.Invovlved in abscisic acid mediated signaling pathway, cell death, ethylene mediated signaling pathway, hormone-mediated signaling pathway, positive regulation o…
	JC_C100017510	0.460801	1.13331	1.32714		1.18702	1.63297	2.32722	AT5G67300.1 | Symbols: ATMYBR1, ATMYB44, MYBR1, MYB44 | myb domain protein r1 |Member of the R2R3 factor MYB gene family involved in mediating plant responses to a variety of abiotic stimiuli.Defense response to bacterium, defense response to fungus, regulation of jasmonic acid mediated signaling pathway, regulation of salicylic acid mediated signaling pathway, regulation of transcription, DNA-de…
	JC_C100005616	0.752933	0.689021	1.32673		1.07167	1.28577	2.67479	AT1G32640.1 | Symbols: ATMYC2, RD22BP1, JAI1, JIN1, MYC2, ZBF1 | Basic helix-loop-helix (bHLH) DNA-binding family protein |Encodes a MYC-related transcriptional activator with a typical DNA binding domain of a basic helix-loop-helix leucine zipper motif. Binds to an extended G-Box promoter motif and interacts with Jasmonate ZIM-domain proteins. Its transcription is induced by dehydration stress a…
ET biosynthesis and signaling	JC_C100010298	0.302296	1.42163	0.590664		0.24736	1.28672	1.54132	AT4G01850.2 | Symbols: SAM-2, MAT2, SAM2, AtSAM2 | S-adenosylmethionine synthetase 2 | FUNCTIONS IN: copper ion binding, methionine adenosyltransferase activity; INVOLVED IN: one-carbon metabolic process, S-adenosylmethionine biosynthetic process; LOCATED IN: nucleolus, cell wall;
	JC_C100009364	0.742509	0.226637	1.01197		0.619015	0.333981	0.896473	AT5G03730.1 | Symbols: CTR1, SIS1, AtCTR1 | Protein kinase superfamily protein|Homologous to the RAF family of serine/threonine protein kinases. Negative regulator in the ethylene signal transduction pathway. Interacts with the putative ethylene receptors ETR1 and ERS. Constitutively expressed.
Other ranscription factors	JC_C100018195	0.556183	1.01288	1.83147		0.920245	1.21843	1.84977	AT5G62000.3 | Symbols: ARF2, ARF1-BP, HSS, ORE14 | auxin response factor 2 |Encodes an auxin response factor. Involved in floral organ abscission, fruit dehiscence, hydrogen peroxide catabolic process, leaf senescence, negative regulation of cell proliferation, negative regulation of transcription, DNA-dependent, ovule development, positive regulation of flower development, regulation of transcri…
	JC_C100010586	1.18459	1.81864	1.65497		0.522302	5.01942	1.27654	AT1G76510.2 | Symbols: | ARID/BRIGHT DNA-binding domain-containing protein |ARID/BRIGHT DNA-binding domain-containing protein; FUNCTIONS IN: sequence-specific DNA binding transcription factor activity; INVOLVED IN: regulation of transcription; LOCATED IN: intracellular;nucleus.
	JC_C100024933	1.18809	0.895896	2.06533		0.794558	1.68069	2.67399	AT4G29080.1 | Symbols: PAP2, IAA27 | phytochrome-associated protein 2 |Involved in floral whorl development, flower morphogenesis, pattern specification process, regulation of transcription, DNA-dependent, regulation of translation, response to auxin stimulus, located in intracellular, nucleus.
	JC_C100013646	1.06396	0.786958	1.84621		1.42136	1.45787	2.51724	AT4G14550.1 | Symbols: IAA14, SLR | indole-3-acetic acid inducible 14 |IAA14 is a member of the Aux/IAA protein family. Involved in lateral root development, located in nucleus.
	JC_C100026002	0.732323	0.950904	2.69474		1.50794	1.47083	3.38494	AT4G32010.1 | Symbols: HSL1, HSI2-L1, VAL2 | HSI2-like 1 |Involved in cell division, cotyledon development, embryo development, embryonic pattern specification, gravitropism, leaf development, positive regulation of seed germination, positive regulation of transcription, DNA-dependent, post-translational protein modification, primary shoot apical meristem specification, regulation of cell cycle p…
	JC_C100019694	1.13048	2.37879	1.07955		1.38609	2.8	0.791016	AT3G20640.1 | Symbols: | basic helix-loop-helix (bHLH) DNA-binding superfamily protein |basic helix-loop-helix (bHLH) DNA-binding superfamily protein; FUNCTIONS IN: sequence-specific DNA binding transcription factor activity; INVOLVED IN: regulation of transcription; LOCATED IN: nucleus, chloroplast;
	JC_C100005576	1	1	6.9		1	1	7	AT4G37850.1 | Symbols: | basic helix-loop-helix (bHLH) DNA-binding superfamily protein |basic helix-loop-helix (bHLH) DNA-binding superfamily protein; FUNCTIONS IN: DNA binding, sequence-specific DNA binding transcription factor activity; INVOLVED IN: regulation of transcription; LOCATED IN: nucleus;
	JC_C100002664	0.589577	2.02295	1.42326		1.16682	2.04725	0.598653	AT4G16430.1 | Symbols: | basic helix-loop-helix (bHLH) DNA-binding superfamily protein |basic helix-loop-helix (bHLH) DNA-binding superfamily protein; FUNCTIONS IN: DNA binding, sequence-specific DNA binding transcription factor activity; INVOLVED IN: regulation of transcription; LOCATED IN: nucleus;
	JC_C100001008	0.54842	0.922123	2.22235		1.26364	0.71461	2.26429	AT2G40950.1 | Symbols: BZIP17 | Basic-leucine zipper (bZIP) transcription factor family protein |bZIP17 appears to regulate transcription as part of a salt and osmotic stress response.involved in hyperosmotic salinity response, positive regulation of transcription, DNA-dependent, regulation of transcription, DNA-dependent, located in endoplasmic reticulum, nucleus.
	JC_C100011409	0.224771	0.0757042	0.698538		0.399628	0.448052	0.862745	AT3G50410.1 | Symbols: OBP1 | OBF binding protein 1 |Involved in cell wall modification, positive regulation of cell cycle, positive regulation of transcription, DNA-dependent, regulation of transcription, DNA-dependent, response to auxin stimulus, response to salicylic acid stimulus, located in nucleus.
	JC_C100001331	0.478534	1.09096	1.31392		0.47758	0.768097	2.46726	AT3G24050.1 | Symbols: GATA1 | GATA transcription factor 1 |Encodes a member of the GATA factor family of zinc finger transcription factors.Involved in circadian rhythm, regulation of transcription, DNA-dependent,located in nucleus.
	JC_C100023793	0.582187	0.815238	2.25872		0.874956	1.26245	2.34255	AT3G62240.1 | Symbols: | RING/U-box superfamily protein |RING/U-box superfamily protein; FUNCTIONS IN: zinc ion binding; LOCATED IN: intracellular;
	JC_C100005237	0.722009	0.481607	0.966318		1.10969	0.511879	0.623353	AT4G27310.1 | Symbols: | B-box type zinc finger family protein |B-box type zinc finger family protein; FUNCTIONS IN: sequence-specific DNA binding transcription factor activity, zinc ion binding; INVOLVED IN: regulation of transcription; LOCATED IN: intracellular;
	JC_C100004185	0.618045	0.524444	1.62067		0.924694	0.259532	1.74217	AT3G12130.1 | Symbols: | KH domain-containing protein / zinc finger (CCCH type) family protein |KH domain-containing protein / zinc finger (CCCH type) family protein; Involved in regulation of transcription, DNA-dependent, located in nucleus.
	JC_C100008902	0.840426	0.496368	1.89231		1.16776	0.191667	5.86486	AT2G22300.2 | Symbols: CAMTA3, SR1 | signal responsive 1 | Encodes a putative CAM binding transcription factor.Involved in defense response to bacterium, defense response to fungus, leaf senescence, regulation of transcription, DNA-dependent, response to cold, located in nucleus.
	JC_C100026088	0.713514	7.05882	1.32058		0.0442478	1.13139	20.3989	AT5G47220.1 | Symbols: ATERF2, ATERF-2, ERF2 | ethylene responsive element binding factor 2 |Encodes a member of the ERF (ethylene response factor) subfamily B-3 of ERF/AP2 transcription factor family (ATERF-2). Involved in ethylene biosynthetic process, ethylene mediated signaling pathway, induced systemic resistance, jasmonic acid mediated signaling pathway, intracellular signal transduction, p…
	JC_C100018496	0.0283891	0.268851	1.27311		0.453384	0.720685	2.31576	AT5G51190.1 | Symbols: | Integrase-type DNA-binding superfamily protein |encodes a member of the ERF (ethylene response factor) subfamily B-3 of ERF/AP2 transcription factor family.Involved in ntracellular signal transduction, regulation of transcription, DNA-dependent, respiratory burst involved in defense response, response to chitin, response to mechanical stimulus, response to wounding, locat…
	JC_C100018391	1.03132	1.03229	2.29587		0.92352	1.10806	2.04314	AT4G38180.1 | Symbols: FRS5 | FAR1-related sequence 5 |FAR1-related sequence 5 (FRS5); FUNCTIONS IN: zinc ion binding; INVOLVED IN: response to red or far red light; Located in nucleus.
	JC_C100023242	1.01581	1.08458	2.00573		0.766443	1.29713	1.83179	AT3G07220.1 | Symbols: | SMAD/FHA domain-containing protein |Involved in biological_process,located in nucleus.
	JC_C100012306	0.863044	1.17635	2.18868		1.0966	2.34417	1.2922	AT3G24120.1 | Symbols: | Homeodomain-like superfamily protein |Involved in RNA splicing, via endonucleolytic cleavage and ligation, methionine biosynthetic process, photoperiodism, flowering, regulation of transcription, DNA-dependent, vernalization response, located in nucleus.
	JC_C100011108	0.600973	1.10418	4.53077		1.29317	1.69829	2.82046	AT1G21450.1 | Symbols: SCL1 | SCARECROW-like 1 |Encodes a scarecrow-like protein (SCL1). Member of GRAS gene family.Involved in regulation of transcription, DNA-dependent, located in cytoplasm.
	JC_C100022538	0.808191	1.0738	2.94944		0.666339	0.513013	1.2862	AT1G69780.1 | Symbols: ATHB13 | Homeobox-leucine zipper protein family |Encodes a homeodomain leucine zipper class I (HD-Zip I) protein.Involved in cotyledon morphogenesis, leaf morphogenesis, regulation of transcription, DNA-dependent, response to sucrose stimulus, located in nucleus.
	JC_C100009647	0.916186	1.71415	2.8		1.52388	1.19453	2.20833	AT3G51880.2 | Symbols: HMGB1, NFD1 | high mobility group B1 |Encodes a protein belonging to the subgroup of HMGB (high mobility group B) proteins that have a distinctive DNA-binding motif, the HMG-box domain. Involved in chromatin assembly or disassembly, glucose catabolic process, located in chromatin, nucleus.
	JC_C100017723	0.80139	0.579903	2.76773		1.60619	0.943463	7.34432	AT4G36990.1 | Symbols: HSF4, HSFB1, AT-HSFB1, ATHSF4 | heat shock factor 4 |Encodes a protein whose sequence is similar to heat shock factors that regulate the expression of heat shock proteins. Involved in ER-nucleus signaling pathway, endoplasmic reticulum unfolded protein response, hyperosmotic salinity response, negative regulation of transcription, DNA-dependent, regulation of transcription,…
	JC_C100023269	2.29029	1.82454	1.41355		1.32961	1.84362	0.666498	AT2G32700.6 | Symbols: LUH | LEUNIG_homolog |Encodes a WD40 repeat and LUFS domain containing protein that is similar to LUG.embryo development, flower development, mucilage pectin biosynthetic process, negative regulation of transcription, DNA-dependent, plant-type cell wall modification, regulation of transcription, DNA-dependent, located in nucleus.
	JC_C100004061	0.306956	0.0165049	0.0145299		0.0201149	0.0197674	0.025	AT4G37260.1 | Symbols: MYB73, ATMYB73 | myb domain protein 73 |Member of the R2R3 factor gene family.involved in regulation of transcription, DNA-dependent, response to abscisic acid stimulus, response to cadmium ion, response to chitin, response to ethylene stimulus, response to jasmonic acid stimulus, response to salicylic acid stimulus
	JC_C100022865	0.118679	0.33195	0.457321		0.237288	0.919903	0.152419	AT5G67300.1 | Symbols: ATMYBR1, ATMYB44, MYBR1, MYB44 | myb domain protein r1 |Member of the R2R3 factor MYB gene family involved in mediating plant responses to a variety of abiotic stimiuli.Involved in defense response to bacterium, defense response to fungus, regulation of jasmonic acid mediated signaling pathway, regulation of salicylic acid mediated signaling pathway, regulation of transcrip…
	JC_C100025147	0.0253731	70.5882	2.86447		0.05	1	13.5714	AT2G16720.1 | Symbols: MYB7, ATMYB7, ATY49 | myb domain protein 7 |Encodes a member of MYB3R- and R2R3- type MYB- encoding genes.involved in ethylene mediated signaling pathway, regulation of transcription, DNA-dependent, response to abscisic acid stimulus, response to jasmonic acid stimulus, response to salicylic acid stimulus, response to salt stress
	JC_C100022865	0.115189	0.33195	0.470772		0.223729	0.919903	0.156902	AT5G67300.1 | Symbols: ATMYBR1, ATMYB44, MYBR1, MYB44 | myb domain protein r1 |Member of the R2R3 factor MYB gene family involved in mediating plant responses to a variety of abiotic stimiuli.Involved in defense response to bacterium, defense response to fungus, regulation of jasmonic acid mediated signaling pathway, regulation of salicylic acid mediated signaling pathway, regulation of transcrip…
	JC_C100020457	2.45364	1.55887	4.24069		1.74341	2.99167	2.03654	AT5G49330.1 | Symbols: MYB111, ATMYB111, PFG3 | myb domain protein 111 |Member of the R2R3 factor gene family.flavonol biosynthetic process, regulation of transcription, DNA-dependent, located in nucleus.
	JC_C100023846	1.78964	1.68	1.86736		0.720631	1.20513	3.22653	AT4G35580.3 | Symbols: NTL9 | NAC transcription factor-like 9 |Encodes a calmodulin-binding NAC protein (CBNAC). Contains calmodulin-binding domain in the C-terminus of the protein. Functions as a calmodulin-regulated transcriptional repressor.negative regulation of transcription, DNA-dependent, nuclear-transcribed mRNA catabolic process, positive regulation of cell proliferation, protein N-linke…
	JC_C100000601	0.090395	2.96154	3.42687		1	20	160.571	AT1G01720.1 | Symbols: ATAF1, ANAC002 | NAC (No Apical Meristem) domain transcriptional regulator superfamily protein |Belongs to a large family of putative transcriptional activators with NAC domain. Transcript level increases in response to wounding and abscisic acid. ATAF1 attentuates ABA signaling and sythesis. Mutants are hyposensitive to ABA.involved in hyperosmotic salinity response, jasmo…
	JC_C100000916	0.582628	0.496368	2.24268		6.43403	1.15919	5.16054	AT3G04070.1 | Symbols: anac047, NAC047 | NAC domain containing protein 47 |NAC domain containing protein 47 (NAC047); FUNCTIONS IN: sequence-specific DNA binding transcription factor activity; INVOLVED IN: multicellular organismal development, regulation of transcription; located in nucleus
	JC_C100022581	1	1	29.7143		0.05	1	30.2857	AT1G69490.1 | Symbols: NAP, ANAC029, ATNAP | NAC-like, activated by AP3/PI |Encodes a member of the NAC transcription factor gene family.Involved in flower development, innate immune response, leaf senescence, multicellular organismal development, multidimensional cell growth, regulation of transcription, DNA-dependent, response to bacterium, located in nucleus
	JC_C100026505	0.836645	0.914714	2.68354		0.790569	1.10064	1.88526	AT1G01380.1 | Symbols: ETC1 | Homeodomain-like superfamily protein |ETC1 is involved in trichome and root hair patterning in Arabidopsis.cell fate specification, epidermal cell differentiation, regulation of transcription, DNA-dependent, located in nucleus.
	JC_C100025015	1.04519	1.01937	1.83413		0.661808	1.63804	2.34663	AT1G72740.2 | Symbols: | Homeodomain-like/winged-helix DNA-binding family protein |Homeodomain-like/winged-helix DNA-binding family protein; FUNCTIONS IN: sequence-specific DNA binding transcription factor activity; INVOLVED IN: nucleosome assembly, regulation of transcription; LOCATED IN: nucleus;
	JC_C100007165	1.38467	1.87275	1.45918		1.96725	1.8903	0.731392	AT2G46410.1 | Symbols: CPC | Homeodomain-like superfamily protein |Nuclear-localized R3-type MYB transcription factor.cell differentiation, cell fate specification, epidermal cell differentiation, positive regulation of trichoblast fate specification, regulation of transcription, DNA-dependent, response to jasmonic acid stimulus, response to salicylic acid stimulus, tissue development, located in…
	JC_C100008729	1	6.8	5.28889		1.42857	33.1176	17.8	AT1G30500.2 | Symbols: NF-YA7 | nuclear factor Y, subunit A7 |"nuclear factor Y, subunit A7" (NF-YA7); FUNCTIONS IN: sequence-specific DNA binding transcription factor activity, specific transcriptional repressor activity; INVOLVED IN: negative regulation of gene-specific transcription, regulation of transcription, DNA-dependent; LOCATED IN: CCAAT-binding factor complex, nucleus.
	JC_C100004864	0.670641	0.746124	2.30861		1.28772	0.548344	1.9794	AT2G43500.2 | Symbols: | Plant regulator RWP-RK family protein |Involved in positive regulation of transcription, DNA-dependent, post-translational protein modification, regulation of transcription, DNA-dependent, located in nucleus.
	JC_C100014410	0.755046	0.857835	1.94688		1.44818	1.29342	5.67814	AT4G17900.1 | Symbols: | PLATZ transcription factor family protein |Involved in biological_process, located in mitochondrion.
	JC_C100022660	2.52557	1.19419	2.34327		1.77524	1.94536	2.15446	AT1G69170.1 | Symbols: | Squamosa promoter-binding protein-like (SBP domain) transcription factor family protein |Encodes SPL6. Required for the resistance mediated by the TIR-NB-LRR RPS4 against Pseudomonas syringae carrying the avrRps4 effector. Involved in defense response to bacterium, regulation of gene expression, regulation of transcription, DNA-dependent, located in nucleus.
	JC_C100019988	0.245272	0.460029	1.41975		0.722303	0.425795	0.84712	AT3G54390.1 | Symbols: | sequence-specific DNA binding transcription factors |sequence-specific DNA binding transcription factors; FUNCTIONS IN: sequence-specific DNA binding transcription factor activity; INVOLVED IN: regulation of transcription; LOCATED IN: cellular_component unknown;
	JC_C100016056	1.12821	1.375	0.38806		0.84345	1.18519	0.128205	AT1G16070.1 | Symbols: AtTLP8, TLP8 | tubby like protein 8 |Member of TLP family. Involved in regulation of transcription, DNA-dependent, response to fungus, stamen development, located in cytosol, nucleus.
	JC_C100009158	1.01053	1.02541	3.8373		1.13151	1.2684	2.24076	AT4G30935.1 | Symbols: WRKY32, ATWRKY32 | WRKY DNA-binding protein 32 |member of WRKY Transcription Factor; Group I, Involved in regulation of transcription, DNA-dependent, located in nucleus.
Protein kinases	JC_C100018280	0.716651	0.727667	1.90714		1.10152	1.1877	1.85879	AT2G25790.1 | Symbols: | Leucine-rich receptor-like protein kinase family protein |Leucine-rich receptor-like protein kinase family protein; FUNCTIONS IN: protein serine/threonine kinase activity, kinase activity, ATP binding; INVOLVED IN: transmembrane receptor protein tyrosine kinase signaling pathway, protein amino acid phosphorylation; LOCATED IN: plasma membrane;
	JC_C100020989	1.36697	1.84873	0.975544		2.22644	2.44204	0.450535	AT3G55580.1 | Symbols: | Regulator of chromosome condensation (RCC1) family protein |CONTAINS InterPro DOMAIN/s: Regulator of chromosome condensation/beta-lactamase-inhibitor protein II (InterPro:IPR009091), Regulator of chromosome condensation,
	JC_C100010924	0.689429	0.792611	1.92548		1.27591	0.959845	3.48139	AT5G66210.1 | Symbols: CPK28 | calcium-dependent protein kinase 28 |member of Calcium Dependent Protein Kinase;involved in protein phosphorylation, response to chitin;located in chloroplast, plasma membrane
	JC_C100005836	0.698184	0.711667	2.52575		1.22268	0.61516	3.15147	AT1G79570.1 | Symbols: | Protein kinase superfamily protein with octicosapeptide/Phox/Bem1p domain |FUNCTIONS IN: protein serine/threonine/tyrosine kinase activity, protein kinase activity; INVOLVED IN: protein amino acid phosphorylation; LOCATED IN: cytosol; EXPRESSED IN: male gametophyte, pollen tube; EXPRESSED DURING: L mature pollen stage, M germinated pollen stage;
	JC_C100016912	0.663827	0.55625	1.96514		1.14083	0.632173	2.85482	AT4G23650.1 | Symbols: CDPK6, CPK3 | calcium-dependent protein kinase 6 |Encodes calcium dependent protein kinase 3 (CPK3), a member of the Arabidopsis CDPK gene family. CDPKs contain an intrinsic Ca2+-activation domain with four EF hand Ca2+-binding sites. CDPKs protein kinases have been proposed to function in multiple plant signal transduction pathways downstream of [Ca2+]cyt elevations, thus …
	JC_C100018796	0.702467	1.5433	2.03825		1.21409	1.14728	2.7004	AT1G09020.1 | Symbols: SNF4, ATSNF4 | homolog of yeast sucrose nonfermenting 4|putative activator subunit of SNF1-related protein kinase;involved in cellular response to glucose starvation, protein autophosphorylation
	JC_C100009342	1.08723	0.96124	2.20426		0.800505	0.773838	2.04766	AT5G06940.1 | Symbols: | Leucine-rich repeat receptor-like protein kinase family protein |UNCTIONS IN: kinase activity; INVOLVED IN: protein amino acid phosphorylation; LOCATED IN: endomembrane system;
	JC_C100015559	1.17525	0.941084	1.98088		1.02713	1.73505	2.04483	AT5G15080.1 | Symbols: | Protein kinase superfamily protein |FUNCTIONS IN: protein serine/threonine kinase activity, protein kinase activity, kinase activity, ATP binding; INVOLVED IN: protein amino acid phosphorylation, N-terminal protein myristoylation; LOCATED IN: plasma membrane;
	JC_C100006355	1.03956	0.893993	2.38663		1.50048	1.33981	1.93663	AT1G10940.1 | Symbols: ASK1, SNRK2-4, SNRK2.4, SRK2A | Protein kinase superfamily protein | Encodes a plant protein kinase similar to the calcium/calmodulin-dependent protein kinase subfamily and the SNF1 kinase subfamily (SnRK2) whose activity is activated by ionic (salt) and non-ionic (mannitol) osmotic stress. Kinase activity of its homolog in tobacco is induced by hyperosmotic condition withi…
	JC_C100009285	1.1756	0.399225	5.01709		0.447458	0.627737	1.92437	AT5G54590.2 | Symbols: CRLK1 | Protein kinase superfamily protein |Splice variant At5g54590.2 encodes CRLK1 (440-amino acid in length) calcium/calmodulin-regulated receptor-like kinase crucial for cold tolerance. CRLK1 is Primarily localized in the plasma membrane;involved in protein phosphorylation, response to cold
	JC_C100018350	0.843575	1.3063	2.27983		1.23434	1.24233	1.89354	AT3G49060.1 | Symbols: | U-box domain-containing protein kinase family protein|FUNCTIONS IN: ubiquitin-protein ligase activity, protein serine/threonine kinase activity, protein kinase activity, kinase activity, ATP binding; INVOLVED IN: protein amino acid phosphorylation, protein ubiquitination; LOCATED IN: plasma membrane;
	JC_C100018407	0.631896	0.689498	2.11358		0.966494	0.820197	1.82892	AT1G12580.1 | Symbols: PEPKR1 | phosphoenolpyruvate carboxylase-related kinase1|FUNCTIONS IN: protein serine/threonine kinase activity, protein kinase activity, kinase activity, ATP binding; INVOLVED IN: protein amino acid phosphorylation; LOCATED IN: nucleus
	JC_C100017111	0.774194	1.1172	2.01319		0.829462	1.76676	1.82141	AT4G24100.1 | Symbols: | Protein kinase superfamily protein | FUNCTIONS IN: protein serine/threonine kinase activity, protein kinase activity, kinase activity, ATP binding; INVOLVED IN: protein amino acid phosphorylation; LOCATED IN: plasma membrane; EXPRESSED IN: cultured cell;
	JC_C100016558	0.486569	0.427461	2.13956		0.44498	0.91691	1.14947	AT2G30360.1 | Symbols: CIPK11, PKS5, SIP4, SNRK3.22 | SOS3-interacting protein 4 |Encodes a SOS2-like protein kinase that is a member of the CBL-interacting protein kinase family.Loss of function mutants show a decrease in sensitivity to high pH.Phosphorylates AHA2, a plasma membrane H+ ATPase.This phosphorylation appears to regulate the activity of the proton transporter.
	JC_C100011474	0.316694	0.487507	1.16089		0.866328	0.191667	1.22594	AT2G16250.1 | Symbols: | Leucine-rich repeat protein kinase family protein |FUNCTIONS IN: protein serine/threonine kinase activity, protein kinase activity, ATP binding; INVOLVED IN: transmembrane receptor protein tyrosine kinase signaling pathway, protein amino acid phosphorylation; LOCATED IN: plasma membrane, plant-type cell wall;
	JC_C100023356	1.56425	1.62385	0.373984		0.980803	2.28647	0.389049	AT2G20470.1 | Symbols: | AGC (cAMP-dependent, cGMP-dependent and protein kinase C) kinase family protein |FUNCTIONS IN: kinase activity; INVOLVED IN: protein amino acid phosphorylation; EXPRESSED IN: male gametophyte; EXPRESSED DURING: M germinated pollen stage;
* The genes based on alignment with Arabidopsis were selected. Red and green color gradients indicate an increase or decrease in fold change of transcript abundance, respectively.
** The candidate genes in ABA signaling pathway response to salt stress.
						0	1	2	3
