# Supplementary material for: Global Analysis of Gene Expression Profiles in Physic Nut (Jatropha curcas L.) Seedlings Exposed to Salt Stress
Source: PLoS One. 2014 May 16;9(5):e97878. doi: 10.1371/journal.pone.0097878 (PMC4023963; doi:10.1371/journal.pone.0097878)
Supplement: Table S9 — Detailed information of the most up- and downregulated genes in leaves at 7 d. (XLSX) [file pone.0097878.s009.xlsx]

## Sheet: Sheet3
Table S9. Detailed information of the most up- and downregulated genes in leaves at 7 d.*
		Expression ratio of salt to CK
Pathway	Gene identifier	L2h-1	L2d-1	L7d-1		L2h-2	L2d-2	L7d-2	AtBESTBLAST
Upregulated genes
Osmotic regulation	JC_C100017343	1.06684	1.33451	3.28232		1.69171	1.39421	4.35873	AT1G62790.2 | Symbols: | Bifunctional inhibitor/lipid-transfer protein/seed storage 2S albumin superfamily protein
	JC_C100024501	1.15439	2.98837	6.44279		0.505747	1.67532	3.39655	AT2G46150.1 | Symbols: | Late embryogenesis abundant (LEA) hydroxyproline-rich glycoprotein family |LOCATED IN: plasma membrane;
Oxidation-reduction regulation	JC_C100017785	1.63576	0.994186	5.72283		8.48571	1.675	41.8052	AT4G37370.1 | Symbols: CYP81D8 | cytochrome P450, family 81, subfamily D,polypeptide 8 |INVOLVED IN heat acclimation, oxidation-reduction process, response to ethylene stimulus, response to karrikin
	JC_C100025338	0.211927	1.98551	4.9517		0.144928	1.49275	30.3529	AT5G24910.1 | Symbols: CYP714A1 | cytochrome P450, family 714, subfamily A,polypeptide 1 | Member of CYP714A. Encodes one of the two tandemly duplicated gene pair ELA1 (CYP714A1) and ELA2 (CYP714A2), homologs of the rice cytochrome P450 monooxygenase gene EUI1. Double mutation of ELA1 and ELA2 results in increased biomass and enlarged organs.involved in brassinosteroid biosynthetic process, oxida…
	JC_C100020019	0.43832	0.895349	3		0.24982	1.67233	3.26895	AT2G26710.1 | Symbols: BAS1, CYP734A1, CYP72B1 | Cytochrome P450 superfamily protein | Encodes a member of the cytochrome p450 family that serves as a control point between multiple photoreceptor systems and brassinosteroid signal transduction. Involved in brassinolide metabolism. Mediates response to a variety of light signals including hypocotyl elongation and cotyledon expansion.
	JC_C100002108	0.620093	1.1489	3.02007		1.62294	1.03071	9.94299	AT1G78380.1 | Symbols: ATGSTU19, GST8, GSTU19 | glutathione S-transferase TAU 19 |Encodes a glutathione transferase that is a member of Tau GST gene family. Expression is induced by drought stress, oxidative stress, and high doses of auxin and cytokinin. naming convention according to Wagner et al. (2002) The expression of this gene is upregulated by herbicide safeners such as benoxacor and fencl…
	JC_C100015648	0.609053	0.829457	3.60821		1.25816	2.67476	6.92737	AT3G28480.1 | Symbols: | Oxoglutarate/iron-dependent oxygenase |FUNCTIONS IN: oxidoreductase activity, acting on paired donors, with incorporation or reduction of molecular oxygen, 2-oxoglutarate as one donor, and incorporation of one atom each of oxygen into both donors, oxidoreductase activity, oxidoreductase activity, acting on paired donors, with incorporation or reduction of molecular oxygen…
	JC_C100002466	0.676159	0.955224	3.53376		1.63192	1.28597	4.17297	AT1G60690.1 | Symbols: | NAD(P)-linked oxidoreductase superfamily protein |FUNCTIONS IN: oxidoreductase activity, aldo-keto reductase activity; INVOLVED IN: oxidation reduction; LOCATED IN: plasma membrane, chloroplast envelope;
	JC_C100026951	0.490958	0.893596	3.56031		1.48054	1.80758	3.62983	AT2G48110.1 | Symbols: REF4, MED33B | reduced epidermal fluorescence 4 |Encodes a novel protein of unknown function with homologs in non-seed plants. Sequence analysis predicts membrane spanning domains and a putative protein-protein interaction domain. Semi-dominant mutations display defects in phenylpropanoid accumulation suggesting a role in phenylpropanoid metabolism. It has been shown to phy…
	JC_C100005595	2.24255	1.56224	3.38352		1.12747	1.26994	3.12023	AT5G64440.1 | Symbols: AtFAAH, FAAH | fatty acid amide hydrolase |AtFAAH (fatty acid amide hydrolase) modulates endogenous NAEs (N-Acylethanolamines) levels in plants by hydrolyzing NAEs to ethanolamine and their corresponding free fatty acids. NAE depletion likely participates in the regulation of plant growth.
	JC_C100016687	0.374337	0.344892	3.61739		0.827672	0.927354	3.74204	AT1G76690.1 | Symbols: OPR2, ATOPR2 | 12-oxophytodienoate reductase 2 |Encodes one of the closely related 12-oxophytodienoic acid reductases. This enzyme is not expected to participate in jasmonic acid biosynthesis because during in vitro assays, it shows very little activity with the naturally occurring OPDA isomer. Shows activity towards 2,4,6-trinitrotoluene. Expressed predominately in root. P…
Material transport	JC_C100023378	0.557146	0.531008	4.83607		1	1.725	23.1462	AT2G38940.1 | Symbols: ATPT2, PHT1;4 | phosphate transporter 1;4 |Encodes Pht1;4, a member of the Pht1 family of phosphate transporters which include: Pht1;1/At5g43350, Pht1;2/At5g43370, Pht1;3/At5g43360, Pht1;4/At2g38940, Pht1;5/At2g32830, Pht1;6/At5g43340, Pht1;7/At3g54700, Pht1;8/At1g20860, Pht1;9/At1g76430 (Plant Journal 2002, 31:341). Expression is upregulated in the shoot of cax1/cax3 mutan…
	JC_C100024789	0.35533	1.3301	6.46383		0.680328	3.67961	12.7593	AT1G80450.1 | Symbols: | VQ motif-containing protein |FUNCTIONS IN: molecular_function unknown; INVOLVED IN: biological_process unknown; LOCATED IN: chloroplast; ER to Golgi vesicle-mediated transport, amino acid import, amino acid transport, biological_process
	JC_C100016270	1.18421	1.19477	9.27612		2.05995	0.768439	7.3381	AT4G26590.1 | Symbols: ATOPT5, OPT5 | oligopeptide transporter 5 |involved in oligopeptide transport, transmembrane transport;located in cytoplasm, membrane
	JC_C100016618	0.643377	1.11744	3.19185		0.775758	4.09287	4.93613	AT3G17700.1 | Symbols: CNBT1, CNGC20, ATCNGC20 | cyclic nucleotide-binding transporter 1 |member of a family of cyclic nucleotide gated channels.located in plasma membrane
	JC_C100012740	0.573737	0.964789	4.30175		1.25634	0.535471	3.48494	AT3G19553.1 | Symbols: | Amino acid permease family protein | Encodes POLYAMINE UPTAKE TRANSPORTER 5, an amino acid permease family protein.involved in chlorophyll catabolic process, polyamine transport;;located in membrane, plasma membrane
	JC_C100013456	1.32181	1.58375	4.53222		1.39974	1.21693	3.20377	AT1G80300.1 | Symbols: NTT1, ATNTT1 | nucleotide transporter 1 |Encodes an ATP/ADP transporter;located in chloroplast, chloroplast envelope, integral to membrane, membrane, plastid
Protein modification and degradation process	JC_C100016221	0.785714	4.41935	49.0128		1.5354	3.10991	3.30205	AT3G12580.1 | Symbols: HSP70, ATHSP70 | heat shock protein 70 |
	JC_C100007969	0.578947	0.993988	26.9779		0.90411	1.52681	21.2059	AT4G25200.1 | Symbols: ATHSP23.6-MITO, HSP23.6-MITO | mitochondrion-localized small heat shock protein 23.6 |nuclear gene encoding mitochondrial
	JC_C100021302	0.656947	0.853287	4.83493		1.12391	1.59735	16.4797	AT5G22860.1 | Symbols: | Serine carboxypeptidase S28 family protein | Serine carboxypeptidase S28 family protein; FUNCTIONS IN: serine-type peptidase activity, peptidase activity; INVOLVED IN: proteolysis; LOCATED IN: endomembrane system
	JC_C100010810	1.33545	0.613323	7.12909		3.71282	0.903159	4.59906	AT1G76140.1 | Symbols: | Prolyl oligopeptidase family protein |FUNCTIONS IN: serine-type peptidase activity, serine-type endopeptidase activity; INVOLVED IN: proteolysis; LOCATED IN: chloroplast;
	JC_C100025419	0.778403	1.8301	3.73507		0.916667	0.930029	3.58314	AT2G25490.1 | Symbols: EBF1, FBL6 | EIN3-binding F box protein 1 |Encodes an F-box protein involved in the ubiquitin/proteasome-dependent proteolysis of EIN3.
	JC_C100019332	0.576312	0.885299	4.59127		0.951515	1.56604	3.44689	AT1G13570.1 | Symbols: | F-box/RNI-like superfamily protein |located in nucleus
	JC_C100012998	1.08582	1.27405	3.71731		0.909774	0.984204	4.27928	AT1G21780.2 | Symbols: | BTB/POZ domain-containing protein |involved in biological_process, fatty acid beta-oxidation, floral organ abscission, flower morphogenesis, intra-Golgi vesicle-mediated transport, protein import into peroxisome matrix, proximal/distal pattern formation;is subunit of Cul3-RING ubiquitin ligase complex;located in cytoplasm;functions in protein binding
Transcription regulation and signal transduction	JC_C100008729	1	6.8	5.28889		1.42857	33.1176	17.8	AT1G30500.1 | Symbols: NF-YA7 | nuclear factor Y, subunit A7 The Role of Arabidopsis NF-YA Transcription Factors in Regulating Abscisic Acid Mediated Drought Responses
	JC_C100011959	0.927152	2.78682	4.03823		2.73381	2.65411	6.76987	AT5G12840.3 | Symbols: HAP2A, ATHAP2A, NF-YA1 | nuclear factor Y, subunit A1 |Encodes a subunit of CCAAT-binding complex, binds to CCAAT box motif present in some plant promoter sequences. One of three members of this class (HAP2A, HAP2B, HAP2C), it is expressed in vegetative and reproductive tissues.
	JC_C100006475	0.747331	1.1856	4.27761		2.12603	2.31786	5.75715	AT5G44700.1 | Symbols: EDA23, GSO2 | Leucine-rich repeat transmembrane protein kinase |Encodes GASSHO2 (GSO2), a putative leucine-rich repeat transmembrane-type receptor kinase. GSO2 and a homolog GSO1 (At4g20140) are required for the formation of a normal epidermal surface during embryogenesis.
	JC_C100015560	0.788856	1.04532	3.16873		1.08126	0.568528	4.59631	AT1G71840.1 | Symbols: | transducin family protein / WD-40 repeat family protein |involved in biological_process;located in cytoplasm, cytosol, heterotrimeric G-protein complex
	JC_C100021218	0.98912	1.09811	3.18866		1.92763	2.125	4.3047	AT1G07880.2 | Symbols: ATMPK13 | Protein kinase superfamily protein |involved in protein phosphorylation, signal transduction;located in nucleus
	JC_C100023708	0.568289	1.46124	3.73354		1.21659	1.35	4.17015	AT2G47680.1 | Symbols: | zinc finger (CCCH type) helicase family protein |FUNCTIONS IN: helicase activity, zinc ion binding, nucleic acid binding, ATP binding, ATP-dependent helicase activity; INVOLVED IN: nucleobase, nucleoside, nucleotide and nucleic acid metabolic process; LOCATED IN: chloroplast;
	JC_C100025967	0.559851	1.32687	3.36805		1.85806	1.43661	4.04672	AT4G23190.1 | Symbols: CRK11, AT-RLK3 | cysteine-rich RLK (RECEPTOR-like protein kinase) 11 |Encodes putative receptor-like protein kinase that is induced by the soil-borne vascular bacteria, Ralstonia solanacearum. Naming convention from Chen et al 2003 (PMID 14756307).involved in defense response to bacterium, incompatible interaction, defense response to fungus, endoplasmic reticulum unfolded …
	JC_C100008793	0.522596	0.994495	3.16555		1.64942	1.56523	3.42648	AT2G41900.1 | Symbols: | CCCH-type zinc finger protein with ARM repeat domain|involved in protein glycosylation, regulation of transcription, DNA-dependent;located in cytoplasm, nucleus;functions in nucleic acid binding. The CCCH-Type Zinc Finger Proteins AtSZF1 and AtSZF2 Regulate Salt Stress Responses in Arabidopsis.
	JC_C100006475	0.747331	1.1856	4.27761		2.12603	2.31786	5.75715	AT5G44700.1 | Symbols: EDA23, GSO2 | Leucine-rich repeat transmembrane protein kinase |Encodes GASSHO2 (GSO2), a putative leucine-rich repeat transmembrane-type receptor kinase. GSO2 and a homolog GSO1 (At4g20140) are required for the formation of a normal epidermal surface during embryogenesis.
Stress response	JC_C100016932	1.35795	1.63932	6.10541		1.95152	1.9285	5.06667	AT4G23493.1 | Symbols: | unknown protein;involved in biological_process, protein folding, response to heat, response to high light intensity, response to hydrogen peroxide;located in nucleus
	JC_C100010254	0.721199	0.583814	4.13618		0.522061	1.22167	3.4008	AT3G17020.1 | Symbols: | Adenine nucleotide alpha hydrolases-like superfamily protein |INVOLVED IN: response to cold, response to stress; LOCATED IN: plasma membrane;
	JC_C100004064	0.599338	0.900181	8.22024		1.10152	0.781199	93.7319	AT2G18660.1 | Symbols: PNP-A | plant natriuretic peptide A |Encodes PNP-A (Plant Natriuretic Peptide A). PNPs are a class of systemically mobile molecules distantly related to expansins; their biological role has remained elusive. PNP-A contains a signal peptide domain and is secreted into the extracellular space. Co-expression analyses using microarray data suggest that PNP-A may function as a c…
	JC_C100006930	0.982002	1.0324	3.54993		1.08779	1.96619	4.64649	AT2G16900.1 | Symbols: | Arabidopsis phospholipase-like protein (PEARLI 4) family |LOCATED IN: plasma membrane; involved in biological_process, defense response by callose deposition, respiratory burst involved in defense response, response to chitin, response to oxidative stress, response to wounding
Nucliea acid transcription and modification	JC_C100005317	1.30688	1.60173	4.50253		2.33141	1.41519	8.90879	AT3G15000.1 | Symbols: | cobalt ion binding |Encodes RIP1 (RNA-editing factor interacting protein 1). Involved in chloroplast and mitochondrial RNA editing.
Others	JC_C100023024	0.856821	1.29524	3.60601		1.44377	1.613	9.77144	AT1G60420.1 | Symbols: | DC1 domain-containing protein |Reduce transmission through pollen.
	JC_C100016874	0.954194	0.964353	3.96596		0.679452	1.57483	4.50617	AT4G23880.1 | Symbols: | unknown protein
	JC_C100007859	0.619588	0.579281	3.33158		1.46523	0.346084	3.2933	AT5G07980.1 | Symbols: | dentin sialophosphoprotein-related |located in nucleus, plasmodesma
	JC_C100001405	0.998014	1.5828	3.30094		0.917695	0.679245	3.25527	AT5G57120.1 | Symbols: | FUNCTIONS IN: molecular_function unknown; INVOLVED IN: biological_process unknown; LOCATED IN: nucleolus
	JC_C100003716	0.758092	1.65806	4.11489		0.665706	1.54709	4.89744	AT2G15430.1 | Symbols: RBP36A, RPB35.5A, NRPB3, NRPD3, NRPE3A | DNA-directed RNA polymerase family protein |Non-catalytic subunit of nuclear DNA-dependent RNA polymerases II, IV and V; homologous to budding yeast RPB3 and the E. coli RNA polymerase alpha subunit. A closely related paralog, encoded by At2g15400, can substitute for At2g15430 in the context of Pol V.involved in transcription, DNA-de…
	JC_C100007111	0.848418	1.1265	4.00322		1.08242	1.08738	3.57227	AT3G14890.1 | Symbols: | phosphoesterase |FUNCTIONS IN: DNA binding, catalytic activity, zinc ion binding; involved in DNA-dependent DNA replication
	JC_C100007611	1.28557	1.58121	3.89211		0.881675	1.23655	3.17703	AT5G08500.1 | Symbols: | Transmembrane CLPTM1 family protein |involved in biological_process, meiotic DNA double-strand break formation, meiotic chromosome segregation, multicellular organism reproduction, reciprocal meiotic recombination, regulation of chromosome organization, regulation of telomere maintenance, response to gamma radiation, sister chromatid cohesion, synapsis, telomere maintenan…
	JC_C100008467	1.13303	2.25858	3.36856		0.752998	1.32117	6.472	AT5G49900.1 | Symbols: | Beta-glucosidase, GBA2 type family protein |FUNCTIONS IN: catalytic activity, glucosylceramidase activity; INVOLVED IN: glucosylceramide catabolic process, sphingolipid metabolic process; LOCATED IN: integral to membrane, membrane;
	JC_C100002597	0.830405	0.973451	3.72335		1.63753	1.24211	3.27902	AT5G37830.1 | Symbols: OXP1 | oxoprolinase 1 |Encodes a 5-oxoprolinase that acts in the glutathione degradation pathway and in 5-oxoproline metabolism.involved in glutathione catabolic process;located in cytoplasm, cytosol, plasmodesma
	JC_C100025841	0.556065	0.554161	5.61275		1.71623	0.511247	4.94379	AT4G32690.1 | Symbols: GLB3, ATGLB3 | hemoglobin 3. Encodes a hemoglobin (Hb) with a central domain similar to the 'truncated Hbs of bacteria, protozoa and fungi. The 3D structure of these types of Hbs is a 2-on-2 arrangement of alpha-helices as opposed to the 3-on-3 arrangement of the standard globin fold. This type of Hb is not found in animals or yeast.involved in oxygen transport, response to…
	JC_C100021468	0.951338	2.64096	6.69298		1.11244	1.82502	3.57002	AT3G46450.1 | Symbols: | SEC14 cytosolic factor family protein / phosphoglyceride transfer family protein |SEC14 cytosolic factor family protein / phosphoglyceride transfer family protein; FUNCTIONS IN: transporter activity; INVOLVED IN: transport; LOCATED IN: cellular_component unknown.
	JC_C100010182	0.74902	0.731624	4.66316		1.04317	0.828221	25.5655	AT3G16510.1 | Symbols: | Calcium-dependent lipid-binding (CaLB domain) family protein |
	JC_C100018327	0.954194	1.0281	3.10993		0.97431	0.966368	3.34375	AT4G21190.1 | Symbols: emb1417 | Pentatricopeptide repeat (PPR) superfamily protein |involved in embryo development ending in seed dormancy;located in mitochondrion
	JC_C100012626	0.577655	1.39549	3.08869		0.767684	0.690346	3.21339	AT3G55200.1 | Symbols: | Cleavage and polyadenylation specificity factor (CPSF) A subunit protein |Encodes a spliceosomal protein that is required for proper reproduction. RNAi lines display low pollen viability,caused by a defect in the transition from microspore to bicellular stage during pollen development.involved in ovule development, pollen development, pollen germination;located in chlorop…
Downregulated genes
Photosynthesis	JC_C100001009	1.05144	0.23963	0.306091		0.238095	0.189349	0.00623441	AT3G56650 | Mog1/PsbP/DUF1795-like photosystem II reaction center PsbP family protein; FUNCTIONS IN: calcium ion binding; INVOLVED IN: photosynthesis; LOCATED IN: thylakoid, thylakoid lumen, chloroplast thylakoid lumen, chloroplast stroma, chloroplast; EXPRESSED IN: 21 plant structures; EXPRESSED DURING: 14 growth stages; CONTAINS InterPro DOMAIN/s: Photosystem II oxygen evolving complex protein …
	JC_C100017660	1.11544	0.172125	0.277001		0.173863	1.52718	0.241086	AT5G66570.1 | Symbols: PSBO-1, OEE1, OEE33, OE33, PSBO1, MSP-1 | PS II oxygen-evolving complex 1 Encodes a protein which is an extrinsic subunit of photosystem II and which has been proposed to play a central role in stabilization of the catalytic manganese cluster.
	JC_C100002820	1.39305	0.246468	0.278384		0.257905	0.770746	0.119982	AT1G15820.1 | Symbols: LHCB6, CP24 | light harvesting complex photosystem II subunit 6
Electron transfer chain	JC_C100031097	1.51349	0.908376	0.174576		1.04685	0.228573	0.0705118	AT1G20340.1 | Symbols: DRT112, PETE2 | Cupredoxin superfamily protein recombination and DNA-damage resistance protein (DRT112) One of two Arabidopsis plastocyanin genes. Predominant form, expressed 10x higher than PETE1. PETE2 is thought to be post-transcriptionally regulated via copper accumulation and is involved in copper homeostasis. Mutation of this gene does not have obvious effect on photo…
Oxidation-reduction regulation	JC_C100014197	0.875269	0.887069	0.136028		0.293325	0.821555	0.106817	AT2G23180.1 | Symbols: CYP96A1 | cytochrome P450, family 96, subfamily A;involved in oxidation-reduction process;functions in oxygen binding
	JC_C100011656	1.45278	0.691774	0.296611		0.593629	0.840211	0.13473	AT5G06290.1 | Symbols: 2-Cys Prx B, 2CPB | 2-cysteine peroxiredoxin B
Transcription regulation and signal transduction	JC_C100017946	0.883847	0.272486	0.105505		0.148845	0.140339	0.142197	AT2G25900.1 | Putative Cys3His zinc finger protein (ATCTH) mRNA, complete.Involved in AtTZF1 acts as a positive regulator of ABA/sugar responses and a negative regulator of GA responses, at least in part by modulating gene expression.
	JC_C100017950	0.654762	0.565149	0.321655		1.58465	0.532362	0.23788	AT5G25610.1 | Symbols: RD22, ATRD22 | BURP domain-containing protein |responsive to dehydration 22 (RD22) mediated by ABA;involved in response to abscisic acid stimulus, response to cold, response to desiccation, response to salt stress
Material transport	JC_C100013353	1.04485	0.546814	0.204965		0.305075	0.840483	0.185498	AT3G01550.1 | Symbols: ATPPT2, PPT2 | phosphoenolpyruvate (pep)/phosphate translocator 2 |FUNCTIONS IN: antiporter activity; INVOLVED IN: transport; LOCATED IN: integral to membrane, chloroplast, membrane;
Protein modification	JC_C100026890	2.16742	0.363586	0.263073		1.54843	1.4047	0.276074	AT3G22830.1 | Symbols: AT-HSFA6B, HSFA6B | heat shock transcription factor A6B|member of Heat Stress Transcription Factor (Hsf) family.involved in regulation of transcription, DNA-dependent, toxin catabolic process
Others	JC_C100013402	1.18286	0.528968	0.280488		0.51025	0.985699	0.257631	AT3G15820.1 | Symbols: ROD1 | phosphatidic acid phosphatase-related Functions as phosphatidylcholine:diacylglycerol cholinephosphotransferase, a major reaction for the transfer of 18:1 into phosphatidylcholine for desaturation and also for the reverse transfer of 18:2 and 18:3 into the triacylglycerols synthesis pathway
	JC_C100018462	1.22619	2.6875	0.200606		1.69444	1.61584	0.278764	AT5G62360.1 | Symbols: | Plant invertase/pectin methylesterase inhibitor superfamily protein |FUNCTIONS IN: enzyme inhibitor activity, pectinesterase inhibitor activity, pectinesterase activity;
	JC_C100015049	1.24912	0.349395	0.281539		0.187924	0.827401	0.154875	AT1G29980.1 | Symbols: | Protein of unknown function, DUF642 |
	JC_C100031662	0.38041	0.954098	0.328761		0.183026	1.62254	0.163343	-
	JC_C100014876	0.464142	0.632858	0.179754		0.374696	0.366048	0.275391	AT5G18970.1 | Symbols: | AWPM-19-like family protein
* The genes based on alignment with Arabidopsis were selected. Red and green color gradients indicate an increase or decrease in fold change of transcript abundance, respectively.
						0	1	2	3
